# Supplementary material for: Integrated analysis of single-cell RNA-seq and bulk RNA-seq reveals RNA N6-methyladenosine modification associated with prognosis and drug resistance in acute myeloid leukemia
Source: Front Immunol. 2023 Oct 31;14:1281687. doi: 10.3389/fimmu.2023.1281687 (PMC10644381; doi:10.3389/fimmu.2023.1281687)
Supplement: Supplementary Table 1 — Results of differential transcription factor activity analysis. [file DataSheet_1.xlsx]

## Sheet: Supp_Table1_regulon
		Enrichment	Enrichment	Enrichment	Enrichment	Enrichment	Enrichment	Enrichment	Enrichment
		AUC	NES	MotifSimilarityQvalue	OrthologousIdentity	Annotation	Context	TargetGenes	RankAtMax
TF	MotifID
ATF3	metacluster_111.3	0.0514406	3.06984	0	1	gene is directly annotated	frozenset({'weight>75.0%', 'activating', 'hg38_500bp_up_100bp_down_full_tx_v10_clust.genes_vs_motifs.rankings'})	[('KPNA2', 1.3276061356715594), ('PLCL2', 3.3435777664687363), ('LMNB1', 3.031044230198286), ('PHACTR2', 1.2328446745085933), ('TSC22D1', 1.3250962781076352), ('LGALS3', 1.6058218983066594), ('LPGAT1', 1.5590742246453462), ('PHIP', 1.4411026230423218), ('CBWD1', 0.7157037484291006), ('GMNN', 1.2777366158551593), ('SNRK', 0.978709908140672), ('YTHDF2', 0.963728911915403), ('CDK1', 1.09648105144017…	4177
ATF3	metacluster_111.4	0.0514506	3.07125	0	1	gene is directly annotated	frozenset({'weight>75.0%', 'activating', 'hg38_500bp_up_100bp_down_full_tx_v10_clust.genes_vs_motifs.rankings'})	[('PPP1R15A', 5.52485562219391), ('EIF1', 1.4874778884044562), ('SIVA1', 0.8375622640705914), ('DUSP1', 0.7933483945283378), ('PIGA', 1.0936395705404378), ('XRN2', 1.0347760179630745), ('GINS4', 2.2970313965313944), ('SCG2', 1.0272330516653398), ('MAGT1', 1.679415115621787), ('ZNF438', 1.8934859026375932), ('LYRM1', 0.8368527072074212), ('SRSF6', 0.7429683735708467), ('FAM98B', 1.1839700733756149…	1000
BACH2	tfdimers__MD00412	0.068746	3.38383	6.61814e-06	1	gene is annotated for similar motif tfdimers__MD00530 ('M00983_forward_1_M00192_forward dimer: MAF / GR'; q-value = 6.62e-06)	frozenset({'weight>75.0%', 'activating', 'hg38_500bp_up_100bp_down_full_tx_v10_clust.genes_vs_motifs.rankings'})	[('NR2F1', 2.404251936620041), ('FBN3', 0.6706355400627648), ('LOC102723968', 0.7823498264204378), ('TAB2', 3.248416283536676), ('LEF1', 1.724521056895982), ('LINC01312', 0.6431050202079595), ('RAB30', 1.0337414871284287), ('LINC00926', 0.7911525147749612), ('COBLL1', 8.960610277604093), ('TYRP1', 1.081708267577431), ('BCL2', 5.378361424870135), ('KEL', 0.657391407189235), ('FENDRR', 1.8403127826…	808
BCL11B	metacluster_8.3	0.0620287	4.03537	6.80709e-07	0.94457	motif similar to jaspar__MA1989.1 ('Bcl11B'; q-value = 6.81e-07) which is annotated for orthologous gene ENSMUSG00000048251 in M. musculus (identity = 94%)	frozenset({'weight>75.0%', 'activating', 'hg38_500bp_up_100bp_down_full_tx_v10_clust.genes_vs_motifs.rankings'})	[('ITK', 7.339786242317275), ('CCR7', 11.907735193737985), ('GZMA', 3.2406824574982904), ('IL2RB', 4.757412188851493), ('SIRPG', 0.9858036872896369), ('APLNR', 1.6218695835388306), ('SH2D2A', 0.8057144968753055), ('IL10RA', 2.749092995657581), ('ICOS', 5.333448726397992), ('RASSF5', 0.8933274948565535), ('LCK', 3.607952035367429), ('LEF1', 26.252297121610063), ('GRM1', 1.1322121693399558), ('GZMB…	1549
BCL11B	metacluster_8.2	0.0561835	3.32495	0	0.94457	motif is annotated for orthologous gene ENSMUSG00000048251 in M. musculus (identity = 94%)	frozenset({'weight>75.0%', 'activating', 'hg38_500bp_up_100bp_down_full_tx_v10_clust.genes_vs_motifs.rankings'})	[('LOC100507387', 0.8653758686263504), ('CCDC7', 4.557580851871479), ('OPTN', 8.344501153120968), ('ANKRD12', 6.409021520965405), ('CD8A', 0.8833101186137194), ('LDHAL6B', 0.8542682478384406), ('WWP1', 0.773105989314218), ('DENND2D', 0.75224976967055), ('BCL11B', 1.0), ('TBC1D10C', 1.15890446853215), ('MIR6769A', 3.9956755629840814), ('MIR98', 0.6036220963150217)]	326
CEBPB	tfdimers__MD00581	0.0486634	3.19391	7.88951e-06	1	gene is annotated for similar motif tfdimers__MD00396 ('M00500_forward_8_M01896_reverse dimer: STAT6 / C/EBPbeta'; q-value = 7.89e-06)	frozenset({'weight>75.0%', 'activating', 'hg38_500bp_up_100bp_down_full_tx_v10_clust.genes_vs_motifs.rankings'})	[('GPSM3', 3.5188058239309976), ('SIRPB1', 6.913072901864033), ('ITGB2', 27.663703165633063), ('DOCK10', 0.8185787768183715), ('ASAP1', 2.712973998630448), ('GMFG', 2.254680632077298), ('SAMSN1', 5.436745589955504), ('IFIT2', 2.1620944670001427), ('FGD2', 10.984123598257854), ('CHMP1B', 0.9565514112677722), ('CFLAR', 5.154483297063374), ('MORC3', 2.3404988321997107), ('OAS3', 6.1775683625685085),…	808
CEBPB	tfdimers__MD00204	0.0642334	6.15327	1.70832e-06	1	gene is annotated for similar motif tfdimers__MD00396 ('M00500_forward_8_M01896_reverse dimer: STAT6 / C/EBPbeta'; q-value = 1.71e-06)	frozenset({'weight>75.0%', 'activating', 'hg38_500bp_up_100bp_down_full_tx_v10_clust.genes_vs_motifs.rankings'})	[('SRRM2', 2.0617241216855557), ('CD33', 0.5937086714587121), ('LOC101928429', 0.9533737169588536), ('CEPT1', 4.1104598971227055), ('ITGB1', 2.109757460378081), ('NEDD9', 1.6844881894035175), ('WAS', 2.8271724989560063), ('FAM49B', 2.125756900823061), ('ARHGDIB', 0.7628059815120352), ('MAP2K1', 2.552296309092028), ('CD300E', 25.28003794414713), ('APOBR', 18.197013175993625), ('ARL4A', 4.702703740…	2886
CEBPB	metacluster_167.5	0.0630881	5.93559	1.6691e-06	1	motif similar to tfdimers__MD00396 ('M00500_forward_8_M01896_reverse dimer: STAT6 / C/EBPbeta'; q-value = 1.67e-06) which is directly annotated	frozenset({'weight>75.0%', 'activating', 'hg38_500bp_up_100bp_down_full_tx_v10_clust.genes_vs_motifs.rankings'})	[('SRRM2', 2.0617241216855557), ('LOC101928429', 0.9533737169588536), ('GPSM3', 3.5188058239309976), ('CEBPD', 17.769242893731292), ('ZNF106', 2.5594743983657886), ('SLU7', 1.2392646758632544), ('LY96', 1.3981157175751495), ('DAGLA', 1.6973461833535817), ('FRG1BP', 0.5974692172181864), ('LINC01506', 1.6320035699995084), ('MAP3K8', 9.782906617726836), ('TMEM167A', 0.7681220437105016), ('NEDD9', 1.…	3983
CEBPB	tfdimers__MD00012	0.0538001	4.17022	2.37784e-07	1	gene is annotated for similar motif tfdimers__MD00396 ('M00500_forward_8_M01896_reverse dimer: STAT6 / C/EBPbeta'; q-value = 2.38e-07)	frozenset({'weight>75.0%', 'activating', 'hg38_500bp_up_100bp_down_full_tx_v10_clust.genes_vs_motifs.rankings'})	[('TLE3', 3.794893631323681), ('UPP1', 24.19521671955968), ('ITGB1', 2.109757460378081), ('LPP', 2.52891351747404), ('CSK', 8.228622599906537), ('LINGO3', 2.05308901207345), ('SOS2', 0.6444660417352778), ('CCL4L1', 1.5126885096047902), ('TRAK1', 1.1591300281512964), ('CTNNA1', 1.7816994937845303), ('ITGB2', 27.663703165633063), ('LINC00482', 6.072263817818077), ('FGD5P1', 1.2717530966377617), ('I…	1347
CEBPB	tfdimers__MD00018	0.0488546	3.23026	1.67234e-09	1	motif similar to tfdimers__MD00396 ('M00500_forward_8_M01896_reverse dimer: STAT6 / C/EBPbeta'; q-value = 1.67e-09) which is directly annotated	frozenset({'weight>75.0%', 'activating', 'hg38_500bp_up_100bp_down_full_tx_v10_clust.genes_vs_motifs.rankings'})	[('SLC2A3', 2.383500694601389), ('JUND', 1.41818439118564), ('IFNGR1', 16.19785180380144), ('ZNF354A', 3.5482528985261883), ('PGD', 0.7272586229374025), ('MGST3', 0.7624869829738659), ('CACNA2D4', 4.897691693583655), ('ACSL4', 2.4739886376048283), ('FLOT1', 0.9346814384613638), ('TOM1', 3.7510086993876177), ('THBS1', 23.29544182726525), ('CPPED1', 5.638181989223893), ('GNS', 10.867521531816774), …	3577
CEBPD	tfdimers__MD00018	0.0512861	3.51068	3.13709e-06	1	motif similar to tfdimers__MD00359 ('M00500_forward_7_M00912_forward dimer: STAT6 / C/EBP'; q-value = 3.14e-06) which is directly annotated	frozenset({'weight>75.0%', 'activating', 'hg38_500bp_up_100bp_down_full_tx_v10_clust.genes_vs_motifs.rankings'})	[('BID', 0.6067159340259971), ('ZC3H18', 1.8719643502177972), ('MYH9', 8.302056124196627), ('QKI', 4.322786420442668), ('FOXN3', 0.6412939033291903), ('PELI2', 1.120072192286675), ('BICC1', 5.665810809805221), ('NCOA4', 7.652628046479875), ('KIAA0513', 0.8759955474514006), ('SPIDR', 11.577429082958313), ('SNX27', 9.599006866952427), ('DICER1', 5.820384125283654), ('MARCH2', 1.5619662861135115), (…	2141
CREB3	metacluster_71.16	0.0518149	3.25319	4.4175e-14	1	motif similar to taipale_cyt_meth__CREB3_NGCCACGTCAYN_FL ('CREB3 [bZIP]'; q-value = 4.42e-14) which is directly annotated	frozenset({'weight>75.0%', 'activating', 'hg38_500bp_up_100bp_down_full_tx_v10_clust.genes_vs_motifs.rankings'})	[('AHCYL1', 0.7378070919143408), ('MAGOHB', 4.729557130996353), ('EIF1', 2.2107779801269327), ('TRNT1', 1.024877481988454), ('SIVA1', 0.6356145361128398), ('UBE2H', 3.3300973887803718), ('SYN1', 1.6222280270863747), ('CCNK', 1.0618392335651952), ('ICE2', 0.6474701856487393), ('PPIG', 0.6757278346702273), ('DAP', 0.6191770256524486), ('MAGT1', 3.2370577879952536), ('GUK1', 1.5544825493666887), ('R…	1222
DLX3	taipale_tf_pairs__TEAD4_DLX3_RCATTCNNNNNTAATKR_CAP	0.0955736	3.03444	0	1	gene is directly annotated	frozenset({'weight>75.0%', 'activating', 'hg38_500bp_up_100bp_down_full_tx_v10_clust.genes_vs_motifs.rankings'})	[('TCF12', 0.7372962603269005), ('PCSK6-AS1', 1.4959820109315896), ('CDC42EP2', 0.7720223349387721), ('RAB13', 5.429315486010608), ('SLC16A5', 1.9125280397768127), ('RNF168', 1.46354175585973), ('N4BP1', 0.7050398031469524), ('CLIC4', 4.979230971263678), ('AREG', 4.4712820982328045)]	1032
DLX4	metacluster_161.18	0.0737461	3.26123	1.18897e-12	1	gene is annotated for similar motif taipale_cyt_meth__DLX4_NTCGTTAN_FL_meth ('DLX4 [Homeodomain, CpG-meth]'; q-value = 1.19e-12)	frozenset({'weight>75.0%', 'activating', 'hg38_500bp_up_100bp_down_full_tx_v10_clust.genes_vs_motifs.rankings'})	[('KMT5B', 4.721561694307302), ('TM9SF3', 0.6717012559931731), ('PCYT2', 0.9265812323385842), ('PLCL2', 6.944465249052703), ('EDA', 1.0458921886513712), ('CHMP6', 2.7764099502458146), ('LOC101929227', 1.5210532000193129), ('ANKRD6', 1.719149969658326), ('PIAS2', 3.084732565866819), ('PPP3CC', 0.6063490564744738), ('AK5', 3.982452968040857), ('SGK3', 2.4698300862290328), ('KEAP1', 0.70296197985790…	559
DLX4	metacluster_161.19	0.0708866	3.0367	0	1	gene is directly annotated	frozenset({'weight>75.0%', 'activating', 'hg38_500bp_up_100bp_down_full_tx_v10_clust.genes_vs_motifs.rankings'})	[('TM9SF3', 0.6717012559931731), ('NBPF22P', 1.7208485028156295), ('TBC1D4', 8.953262337888674), ('IFT52', 2.411486680374745), ('MCTP1', 5.919848134312736), ('MAD1L1', 2.2618932892789774), ('FBXO33', 1.518408305053112), ('RBM44', 3.8795899999830734), ('KIF6', 0.7350776287597124), ('PLCL2', 6.944465249052703), ('ERLIN1', 1.0751740008613089), ('PCYT2', 0.9265812323385842), ('CAST', 0.73746839901413…	507
E2F1	jaspar__MA1122.1	0.0755879	5.98163	7.60803e-07	1	gene is annotated for similar motif hocomoco__E2F1_HUMAN.H11MO.0.A ('E2F1_HUMAN'; q-value = 7.61e-07)	frozenset({'weight>75.0%', 'activating', 'hg38_500bp_up_100bp_down_full_tx_v10_clust.genes_vs_motifs.rankings'})	[('ING4', 0.6957471980929688), ('XRCC5', 0.6496152878992195), ('CENPH', 1.4387615727254714), ('PRPF6', 0.7363030987459769), ('FAM207A', 1.0335174830950749), ('E2F8', 1.8016871739080984), ('RPS19BP1', 1.0962607844522316), ('NME2', 2.9573384820225828), ('TMA16', 0.9557937696835578), ('SUMO1', 1.5460088054939982), ('DSCC1', 4.280863777523778), ('ZKSCAN1', 2.0832397465187587), ('PIK3C3', 1.4345762457…	4980
E2F1	metacluster_197.2	0.0886776	7.62673	1.13019e-07	1	gene is annotated for similar motif transfac_pro__M12597 ('V$E2F1_15: E2F1'; q-value = 1.13e-07)	frozenset({'weight>75.0%', 'activating', 'hg38_500bp_up_100bp_down_full_tx_v10_clust.genes_vs_motifs.rankings'})	[('ING4', 0.6957471980929688), ('SSR2', 1.4090147794509476), ('KNOP1', 1.1060319074854947), ('VPS52', 0.774001733671561), ('ZKSCAN1', 2.0832397465187587), ('PDCD2', 0.939680400341914), ('C1QBP', 0.9298271470327026), ('RPS19BP1', 1.0962607844522316), ('PRPF6', 0.7363030987459769), ('MRPL51', 2.349470147925308), ('XRCC5', 0.6496152878992195), ('DSCC1', 4.280863777523778), ('PIK3C3', 1.4345762457876…	4781
E2F1	metacluster_15.1	0.0744768	5.84198	2.56423e-09	1	motif similar to transfac_pro__M12597 ('V$E2F1_15: E2F1'; q-value = 2.56e-09) which is directly annotated	frozenset({'weight>75.0%', 'activating', 'hg38_500bp_up_100bp_down_full_tx_v10_clust.genes_vs_motifs.rankings'})	[('XRCC5', 0.6496152878992195), ('XRCC2', 7.530868524865414), ('PIK3C3', 1.4345762457876805), ('PDS5B', 1.0956359463862038), ('EID1', 0.6684670955435636), ('FBXO9', 1.9197716860450749), ('RBBP4', 0.8918677608586408), ('DENND5B-AS1', 1.5107931993728192), ('MRPL57', 0.6390914154588138), ('C12orf29', 1.2089275110292532), ('DAD1', 0.7212280412776264), ('RPP30', 1.3986477100164798), ('RNF138', 1.31682…	4922
E2F1	metacluster_197.1	0.0535378	3.21036	3.69984e-11	1	gene is annotated for similar motif taipale_cyt_meth__E2F1_NWTTTGGCGCCAWWWN_FL ('E2F1 [E2F]'; q-value = 3.7e-11)	frozenset({'weight>75.0%', 'activating', 'hg38_500bp_up_100bp_down_full_tx_v10_clust.genes_vs_motifs.rankings'})	[('ING4', 0.6957471980929688), ('MCM6', 8.808738486933567), ('PIK3C3', 1.4345762457876805), ('MCM5', 11.714510415019992), ('FAM76B', 0.6839190664927677), ('ADAR', 0.9880516909311884), ('MCM8', 1.2280659927612292), ('MTHFD1', 0.9759440263628668), ('RPA2', 1.2934878112582555), ('SRSF7', 2.2197199293880048), ('RPS19BP1', 1.0962607844522316), ('E2F2', 0.5845523409731312), ('E2F8', 1.8016871739080984)…	4934
E2F1	metacluster_15.2	0.0608177	4.12531	0	1	gene is directly annotated	frozenset({'weight>75.0%', 'activating', 'hg38_500bp_up_100bp_down_full_tx_v10_clust.genes_vs_motifs.rankings'})	[('PDS5B', 1.0956359463862038), ('MDM2', 0.7712337547972143), ('EID1', 0.6684670955435636), ('RBBP4', 0.8918677608586408), ('NEDD4', 0.7192092590156035), ('SRSF3', 0.626680744547558), ('PTMA', 2.03805293366612), ('NDUFA4', 1.5105330404659454), ('LOC101929633', 0.7913925088567234), ('RMI1', 1.070615203010716), ('ZWINT', 2.265302522948715), ('JADE1', 1.6317726759341056), ('KLHL23', 5.35334190292575…	4895
E2F1	metacluster_15.3	0.0794529	6.46738	0	1	gene is directly annotated	frozenset({'weight>75.0%', 'activating', 'hg38_500bp_up_100bp_down_full_tx_v10_clust.genes_vs_motifs.rankings'})	[('XRCC5', 0.6496152878992195), ('C9orf170', 0.959196073589788), ('MCM3', 10.418166710184051), ('KDELC2', 3.4343238096763), ('NOLC1', 0.7074408996006775), ('CTDNEP1', 0.9225524989302832), ('MAZ', 0.8737213922896208), ('ETFB', 1.7145839947533268), ('CARHSP1', 6.27749512167485), ('MTHFD1', 0.9759440263628668), ('XRCC2', 7.530868524865414), ('DDX11', 1.000628562493304), ('POLQ', 7.560786489947317), …	3750
E2F1	metacluster_197.3	0.106539	9.87155	0	1	gene is directly annotated	frozenset({'weight>75.0%', 'activating', 'hg38_500bp_up_100bp_down_full_tx_v10_clust.genes_vs_motifs.rankings'})	[('XRCC5', 0.6496152878992195), ('KDELC2', 3.4343238096763), ('CARHSP1', 6.27749512167485), ('NOLC1', 0.7074408996006775), ('BLM', 8.509855054945753), ('XRCC2', 7.530868524865414), ('DDX11-AS1', 1.036797660551904), ('EZH2', 2.3480781600190115), ('HMCES', 0.593603539765761), ('ALDOA', 1.112305249249525), ('UHRF1', 2.674532565581918), ('MSH2', 4.092839246545972), ('RFC4', 2.638192455067443), ('RFC1…	4726
E2F1	metacluster_45.6	0.0592398	3.92699	0	1	gene is directly annotated	frozenset({'weight>75.0%', 'activating', 'hg38_500bp_up_100bp_down_full_tx_v10_clust.genes_vs_motifs.rankings'})	[('XRCC5', 0.6496152878992195), ('XRCC2', 7.530868524865414), ('NOLC1', 0.7074408996006775), ('ZNF367', 1.6086460512147656), ('HMCES', 0.593603539765761), ('RFC1', 3.368570319331736), ('TCEAL4', 2.016920007705023), ('CENPH', 1.4387615727254714), ('MCM6', 8.808738486933567), ('MIS12', 1.0742256070943148), ('MTHFD1', 0.9759440263628668), ('BLM', 8.509855054945753), ('NNT', 0.6227957251497536), ('MC…	4956
E2F1	transfac_pro__M00430	0.065327	4.69203	0	1	gene is directly annotated	frozenset({'weight>75.0%', 'activating', 'hg38_500bp_up_100bp_down_full_tx_v10_clust.genes_vs_motifs.rankings'})	[('XRCC2', 7.530868524865414), ('XRCC5', 0.6496152878992195), ('KDELC2', 3.4343238096763), ('RFC1', 3.368570319331736), ('CARHSP1', 6.27749512167485), ('AHI1', 0.7473960347692701), ('MCM3', 10.418166710184051), ('MTHFD1', 0.9759440263628668), ('NOLC1', 0.7074408996006775), ('HNRNPUL1', 1.3361014411674466), ('UHRF1', 2.674532565581918), ('CTDNEP1', 0.9225524989302832), ('CENPH', 1.4387615727254714…	4924
E2F1	transfac_pro__M00803	0.0570873	3.65647	0	1	gene is directly annotated	frozenset({'weight>75.0%', 'activating', 'hg38_500bp_up_100bp_down_full_tx_v10_clust.genes_vs_motifs.rankings'})	[('XRCC5', 0.6496152878992195), ('RFC1', 3.368570319331736), ('XRCC2', 7.530868524865414), ('KDELC2', 3.4343238096763), ('CARHSP1', 6.27749512167485), ('CDT1', 6.158716945125004), ('UHRF1', 2.674532565581918), ('NOLC1', 0.7074408996006775), ('POLD3', 3.391233642150584), ('BLM', 8.509855054945753), ('MCM6', 8.808738486933567), ('EZH2', 2.3480781600190115), ('RANBP1', 10.828580195206982), ('FDPS', …	4152
E2F1	transfac_pro__M00938	0.0664575	4.83411	0	1	gene is directly annotated	frozenset({'weight>75.0%', 'activating', 'hg38_500bp_up_100bp_down_full_tx_v10_clust.genes_vs_motifs.rankings'})	[('ING4', 0.6957471980929688), ('RPS19BP1', 1.0962607844522316), ('HSPA8', 4.989834905343018), ('MFGE8', 1.6834091625936711), ('PIAS2', 3.882905326553647), ('NDUFA13', 1.3509072206639112), ('ERGIC2', 0.6655949778447684), ('PIK3C3', 1.4345762457876805), ('CENPH', 1.4387615727254714), ('GCDH', 4.733102222202263), ('HSP90AB1', 1.1395363925654427), ('CHEK1', 5.531960367841703), ('SRSF1', 0.8429705705…	2348
E2F1	transfac_public__M00024	0.057661	3.72857	0	1	gene is directly annotated	frozenset({'weight>75.0%', 'activating', 'hg38_500bp_up_100bp_down_full_tx_v10_clust.genes_vs_motifs.rankings'})	[('TOMM40', 1.3788786343217865), ('HNRNPUL1', 1.3361014411674466), ('SNRPA', 3.727762377047244), ('P4HB', 0.6348417027471628), ('NARF', 0.6535333765987354), ('USP1', 2.7607254640661574), ('AKR1E2', 1.0422967172838593), ('PPP6R3', 2.312888369931329), ('CDK2AP2', 0.8933776811315056), ('ORC6', 4.209988320267646), ('NUBP2', 1.3515349409995168), ('GGCT', 5.407293913440237), ('CDC6', 17.523359827712977…	2239
E2F2	transfac_pro__M00938	0.0593279	4.6825	3.84465e-07	1	gene is annotated for similar motif transfac_pro__M08875 ('V$E2F_Q4_03: E2F'; q-value = 3.84e-07)	frozenset({'weight>75.0%', 'activating', 'hg38_500bp_up_100bp_down_full_tx_v10_clust.genes_vs_motifs.rankings'})	[('LMNB1', 1.6354468639956474), ('SSFA2', 2.809604822998022), ('CDK1', 1.6198533510754531), ('FECH', 1.0567647369281277), ('BUB3', 0.5985156106419602), ('CENPN', 19.610370346692022), ('MCM7', 1.1061463027732632), ('TUBA1B', 8.493775073095994), ('RFC4', 0.9919898327184724), ('VRK1', 2.946592301190176), ('NNT', 1.2478097662183945), ('RBBP4', 1.0312833827988797), ('C9orf40', 1.4073412166151764), ('P…	4926
E2F2	taipale_tf_pairs__E2F3_ONECUT2_NNSGCGCSNNNNATCGAYN_CAP_repr	0.0485579	3.12769	2.13001e-08	1	gene is annotated for similar motif cisbp__M01961 ('E2F2[gene ID: ENSG00000007968 species: Homo sapiens TF status: direct TF family: E2F DBDs: E2F_TDP]; E2f2[gene ID: FBgn0024371 species: Drosophila melanogaster TF status: inferred TF family: E2F DBDs: E2F_TDP]'; q-value = 2.13e-08)	frozenset({'weight>75.0%', 'activating', 'hg38_500bp_up_100bp_down_full_tx_v10_clust.genes_vs_motifs.rankings'})	[('XRCC5', 6.611398068554979), ('CENPH', 1.0824406658740626), ('E2F8', 0.7980310018059624), ('KIF23', 0.8733710254649983), ('POLQ', 2.1459553464222507), ('HAUS6', 0.8447574810807127), ('LMNB1', 1.6354468639956474), ('MRPL51', 1.8541426435394752), ('THOC2', 0.6373860697948339), ('OLA1', 1.742362398059098), ('KDELC2', 8.000505563787431), ('BLM', 0.896348921663747), ('KNTC1', 0.910313980790752), ('E…	4660
E2F2	metacluster_67.2	0.0555098	4.13129	0	0.832952	gene is orthologous to ENSMUSG00000018983 in M. musculus (identity = 83%) which is directly annotated for motif	frozenset({'weight>75.0%', 'activating', 'hg38_500bp_up_100bp_down_full_tx_v10_clust.genes_vs_motifs.rankings'})	[('XRCC5', 6.611398068554979), ('CDK1', 1.6198533510754531), ('NEIL3', 0.7734821141762777), ('RBBP4', 1.0312833827988797), ('CBX5', 2.241684225391686), ('PSMC1', 1.0381160387847672), ('SRSF10', 1.846630203531608), ('AP3B1', 0.8125274770482332), ('IMMP2L', 0.7115194388571735), ('ZWINT', 2.1080239884228003), ('OSTC', 3.891084746586861), ('DCAF13', 7.55813258446126), ('ZNF207', 0.6409271678992309), …	4673
E2F2	metacluster_197.3	0.0890528	8.97375	0	1	gene is directly annotated	frozenset({'weight>75.0%', 'activating', 'hg38_500bp_up_100bp_down_full_tx_v10_clust.genes_vs_motifs.rankings'})	[('TMEM184C', 0.714985437694302), ('MCM6', 0.6277797591561551), ('MCM5', 3.514094496084604), ('COX8A', 2.406096751160294), ('CRNDE', 0.7853007675829505), ('MCM8', 2.8633551405163384), ('ATP5L', 2.90500053196333), ('E2F2', 1.0), ('E2F8', 0.7980310018059624), ('EZH2', 3.4974402185101563), ('RBBP8', 1.0044200393743887), ('RPL7L1', 1.2683339973575434), ('CDC6', 1.1025281222680592), ('E2F1', 0.8653336…	4946
E2F2	metacluster_45.4	0.0533041	3.81287	0	1	gene is directly annotated	frozenset({'weight>75.0%', 'activating', 'hg38_500bp_up_100bp_down_full_tx_v10_clust.genes_vs_motifs.rankings'})	[('XRCC5', 6.611398068554979), ('MCM3', 2.033683380345892), ('KDELC2', 8.000505563787431), ('RIF1', 3.9402036084997465), ('ETFB', 1.5304717012200009), ('CHD4', 2.480355623115883), ('FAM111A', 1.152030325855317), ('POLQ', 2.1459553464222507), ('BUB3', 0.5985156106419602), ('CLSPN', 4.780196459950954), ('RMI1', 2.875320105907158), ('POLD3', 1.4143590943480546), ('ATAD2', 12.898669174306448), ('UHRF…	3504
E2F2	metacluster_45.6	0.0569939	4.34555	0	1	gene is directly annotated	frozenset({'weight>75.0%', 'activating', 'hg38_500bp_up_100bp_down_full_tx_v10_clust.genes_vs_motifs.rankings'})	[('DERL3', 1.5610376326775075), ('CAMTA1', 0.7501510252247496), ('PCYOX1L', 2.199786835721942), ('ELAVL1', 2.1450380646098437), ('GTF3C5', 1.206633116975274), ('HMGB1', 8.22064871083372), ('DNAAF3', 5.9022610248427), ('SAP130', 1.485316172072464), ('CBX5', 2.241684225391686), ('DMRTA2', 0.6695606787480811), ('HMGB3', 0.9944817880358572), ('ORC6', 3.302672777171534), ('AURKB', 3.5425951649709675),…	2687
E2F2	taipale_cyt_meth__E2F2_GCGCGCGCGYW_eDBD_repr	0.048331	3.09493	0	1	gene is directly annotated	frozenset({'weight>75.0%', 'activating', 'hg38_500bp_up_100bp_down_full_tx_v10_clust.genes_vs_motifs.rankings'})	[('XRCC5', 6.611398068554979), ('KDELC2', 8.000505563787431), ('BLM', 0.896348921663747), ('EZH2', 3.4974402185101563), ('FAM111A', 1.152030325855317), ('UHRF1', 5.583057638883862), ('RFC4', 0.9919898327184724), ('CDT1', 1.4590952704416464), ('ACAD9', 1.0807522552632307), ('NES', 2.361073754252589), ('CENPM', 5.707401790224861), ('TYMSOS', 0.805206827818083), ('CENPH', 1.0824406658740626), ('H2AF…	4991
E2F3	metacluster_15.3	0.0489259	3.00049	0	0.958425	motif is annotated for orthologous gene ENSMUSG00000016477 in M. musculus (identity = 95%)	frozenset({'weight>75.0%', 'activating', 'hg38_500bp_up_100bp_down_full_tx_v10_clust.genes_vs_motifs.rankings'})	[('LARP4', 6.129209394060903), ('KRIT1', 0.9631754508437752), ('FIBP', 2.5280845263845237), ('C6orf89', 0.797522977530192), ('PSMA6', 3.616223819070523), ('MRPL20', 1.69882345635642), ('TMEM101', 1.652411831197514), ('COX5B', 1.983069158167588), ('CHMP2A', 1.7777461963689396), ('UBL5', 3.710524447801759), ('GTF2A2', 1.1125268392511618), ('MTRF1', 0.5959586467289102), ('LINC00339', 1.4291832221702…	3505
E2F3	metacluster_67.2	0.0492094	3.04383	0	0.958425	motif is annotated for orthologous gene ENSMUSG00000016477 in M. musculus (identity = 95%)	frozenset({'weight>75.0%', 'activating', 'hg38_500bp_up_100bp_down_full_tx_v10_clust.genes_vs_motifs.rankings'})	[('XRCC5', 1.7454758736596423), ('CD2BP2', 1.857484709943724), ('CHERP', 2.331011422199977), ('RPS16', 1.6901082245180354), ('C21orf59', 0.6821009996991789), ('NOC3L', 1.556431306045945), ('HDHD2', 0.67799484801021), ('RPS19', 0.622986264256536), ('C7orf49', 2.078196545353084), ('PRPF6', 1.0891384778034956), ('E2F8', 2.058848010052873), ('GSPT1', 4.295733631029873), ('USE1', 0.671799860882447), (…	4609
E2F3	metacluster_197.3	0.0564018	4.14335	0	1	gene is directly annotated	frozenset({'weight>75.0%', 'activating', 'hg38_500bp_up_100bp_down_full_tx_v10_clust.genes_vs_motifs.rankings'})	[('TP53RK', 2.955181866907288), ('NR1H2', 1.2862372243324656), ('CD2BP2', 1.857484709943724), ('CHERP', 2.331011422199977), ('SSR2', 1.2274887638722634), ('IDI1', 2.092805284261148), ('GTF2H2B', 0.8794183841253469), ('EXOSC4', 5.317053681220217), ('ALG10B', 0.7064821593669393), ('ELAC2', 1.342533759547658), ('GOLGA3', 2.9895664658740944), ('SLIRP', 1.149027317621529), ('C7orf49', 2.07819654535308…	4997
E2F3	transfac_pro__M00803	0.0510169	3.32014	0	1	gene is directly annotated	frozenset({'weight>75.0%', 'activating', 'hg38_500bp_up_100bp_down_full_tx_v10_clust.genes_vs_motifs.rankings'})	[('NR1H2', 1.2862372243324656), ('TP53RK', 2.955181866907288), ('CD2BP2', 1.857484709943724), ('IDI1', 2.092805284261148), ('TAF7', 1.0716470463927743), ('SYF2', 2.310923510294841), ('CHERP', 2.331011422199977), ('RPS19', 0.622986264256536), ('RPL37', 1.860964802160983), ('C16orf91', 7.613288942644985), ('LLPH', 3.099250316524168), ('ARPC3', 0.7547902628003731), ('GTF2H2B', 0.8794183841253469), (…	4942
E2F3	transfac_pro__M02089	0.0504499	3.23346	0	1	gene is directly annotated	frozenset({'weight>75.0%', 'activating', 'hg38_500bp_up_100bp_down_full_tx_v10_clust.genes_vs_motifs.rankings'})	[('NR1H2', 1.2862372243324656), ('CD2BP2', 1.857484709943724), ('IDI1', 2.092805284261148), ('NELFE', 0.6634568774510308), ('RPL28', 1.037296135519305), ('RPS19', 0.622986264256536), ('CHERP', 2.331011422199977), ('TMEM33', 2.858639827166182), ('GOLGA3', 2.9895664658740944), ('FAM32A', 1.343483975587574), ('GTPBP4', 4.686538047177276), ('TRIO', 0.9318610432727448), ('ARPC4', 2.533994213391233), (…	4988
E2F6	metacluster_55.3	0.0595723	4.05339	0	1	gene is directly annotated	frozenset({'weight>75.0%', 'activating', 'hg38_500bp_up_100bp_down_full_tx_v10_clust.genes_vs_motifs.rankings'})	[('LOC100506844', 1.357915523774389), ('DEGS1', 1.5106552262634465), ('MCRIP2', 5.549498754707335), ('YBX1', 0.5960155435523891), ('MCPH1', 0.9557853927630754), ('MGAT2', 0.8608936746922382), ('MSN', 0.808648539499202), ('AGPAT3', 0.7280482866357114), ('CSNK1G2', 1.074610884554575), ('RBM15', 1.8842488464613127), ('ZNF639', 3.973552546958359), ('PAIP1', 1.0600419110040828), ('PPHLN1', 1.459076874…	4078
E2F7	metacluster_15.3	0.0639726	5.24349	1.97219e-06	1	gene is annotated for similar motif swissregulon__hs__E2F7 ('hs__E2F7'; q-value = 1.97e-06)	frozenset({'weight>75.0%', 'activating', 'hg38_500bp_up_100bp_down_full_tx_v10_clust.genes_vs_motifs.rankings'})	[('ZNF384', 1.3736349100306158), ('RMDN1', 0.6517130446029759), ('RPS16', 0.9417628026443264), ('ITGB1', 0.9852331225485084), ('C21orf59', 1.6908778865089642), ('CENPH', 0.6484297789196124), ('E2F8', 4.149318708965985), ('FANCL', 4.033308535807175), ('KIF23', 16.95364702803475), ('RPS19BP1', 0.8296018711040568), ('TIMM23', 1.8787933490586957), ('TMA16', 3.1671488587603247), ('STK32B', 1.038615274…	4996
E2F7	transfac_pro__M00938	0.0628324	5.07778	3.84465e-07	1	gene is annotated for similar motif transfac_pro__M08875 ('V$E2F_Q4_03: E2F'; q-value = 3.84e-07)	frozenset({'weight>75.0%', 'activating', 'hg38_500bp_up_100bp_down_full_tx_v10_clust.genes_vs_motifs.rankings'})	[('RAD21', 11.161164363660328), ('FANCL', 4.033308535807175), ('LSM5', 2.1960606437376984), ('SRSF10', 3.132081462108275), ('ATAD5', 9.779481393871864), ('RNPC3', 2.855225465241999), ('HSPA14', 1.654049744874932), ('XRCC2', 0.6657111101629807), ('RBBP4', 2.9757203357653785), ('CDK1', 15.113234161631013), ('CDC7', 1.1343494079275749), ('SERP1', 0.971043908604481), ('TMX1', 1.1313733701480004), ('R…	4851
E2F7	swissregulon__mm__E2f7	0.0496401	3.16045	0	0.797566	motif is annotated for orthologous gene ENSMUSG00000020185 in M. musculus (identity = 79%)	frozenset({'weight>75.0%', 'activating', 'hg38_500bp_up_100bp_down_full_tx_v10_clust.genes_vs_motifs.rankings'})	[('SLC39A10', 2.5681335548140467), ('FANCL', 4.033308535807175), ('XRCC2', 0.6657111101629807), ('NREP', 2.168669905884921), ('CDK1', 15.113234161631013), ('NEIL3', 7.371270396374252), ('NSMCE3', 0.7465628470942673), ('PRNP', 1.3446902244260763), ('RBBP4', 2.9757203357653785), ('CBX5', 6.461276643222493), ('THOC3', 2.0484115559376783), ('ATAD5', 9.779481393871864), ('ATF6', 0.9505823441292728), (…	4982
E2F7	metacluster_15.1	0.0610053	4.81223	0	1	gene is directly annotated	frozenset({'weight>75.0%', 'activating', 'hg38_500bp_up_100bp_down_full_tx_v10_clust.genes_vs_motifs.rankings'})	[('ARGLU1', 3.141682506017327), ('ILF3', 1.0184730665980697), ('MCM6', 2.9627344010150067), ('KIF2C', 9.183572393442264), ('ATAD5', 9.779481393871864), ('SERP1', 0.971043908604481), ('CREB1', 0.6053343117312273), ('COX8A', 11.421993103230973), ('FANCL', 4.033308535807175), ('MCM8', 7.8870466544317726), ('NPAT', 1.4771476707715834), ('LSM5', 2.1960606437376984), ('RPA2', 1.8559228914534704), ('BAC…	4884
E2F7	metacluster_15.2	0.0552014	3.9687	0	1	gene is directly annotated	frozenset({'weight>75.0%', 'activating', 'hg38_500bp_up_100bp_down_full_tx_v10_clust.genes_vs_motifs.rankings'})	[('PTBP1', 0.8177121878130181), ('PRKCSH', 3.4066067894512417), ('ECH1', 1.8150805779866197), ('AP3D1', 0.7085549300048286), ('ILF3', 1.0184730665980697), ('CCDC124', 0.7718785174429891), ('WDR90', 4.074615410066715), ('ATP6V0C', 0.8604477614867257), ('SYNCRIP', 0.5849714750619408), ('SFPQ', 3.806640699678604), ('IFT80', 9.93529837888471), ('SRSF3', 3.909861293974183), ('HNRNPH3', 2.7502338106165…	867
E2F7	metacluster_197.2	0.0636234	5.19273	0	1	gene is directly annotated	frozenset({'weight>75.0%', 'activating', 'hg38_500bp_up_100bp_down_full_tx_v10_clust.genes_vs_motifs.rankings'})	[('CDC7', 1.1343494079275749), ('RANBP3', 1.213375404618981), ('TTI1', 1.3905436818729555), ('MCM3', 6.1581117881641045), ('SPINK2', 3.5890600082713777), ('KDELC2', 3.664338616079719), ('KLHL42', 7.347168831819757), ('MATR3', 0.821286366859692), ('ZNF384', 1.3736349100306158), ('GINS3', 1.8609007235768735), ('ATF7', 0.6793440873492923), ('ITGB1', 0.9852331225485084), ('RIF1', 8.563791083907939), …	4810
E2F7	metacluster_197.3	0.0749117	6.83333	0	1	gene is directly annotated	frozenset({'weight>75.0%', 'activating', 'hg38_500bp_up_100bp_down_full_tx_v10_clust.genes_vs_motifs.rankings'})	[('PTBP1', 0.8177121878130181), ('CCDC124', 0.7718785174429891), ('HNRNPF', 3.049472669845078), ('AK3', 0.6659585674793429), ('PRKCSH', 3.4066067894512417), ('SRRT', 2.038162467560967), ('LUC7L3', 0.6395062610411686), ('ATP6V0C', 0.8604477614867257), ('ING2', 1.1285144324913854), ('SLX4IP', 1.8815121158730357), ('INSM1', 0.6850691126969539), ('KAT7', 3.5319059247668925), ('RAD21', 11.161164363660…	901
E2F8	metacluster_197.3	0.0718976	7.06527	9.4174e-06	1	motif similar to taipale_cyt_meth__E2F8_NTTTCCCGCCAAAN_eDBD ('E2F8 [E2F]'; q-value = 9.42e-06) which is directly annotated	frozenset({'weight>75.0%', 'activating', 'hg38_500bp_up_100bp_down_full_tx_v10_clust.genes_vs_motifs.rankings'})	[('C17orf62', 1.7985251338001456), ('KNOP1', 5.605258668357137), ('TBRG1', 1.1785421547777748), ('FIBP', 4.123962373817326), ('PSMA6', 0.6539138067337393), ('MRPL20', 0.7194600502507787), ('CHMP2A', 1.0662313287951004), ('RPF2', 5.406869289606952), ('LINC00339', 0.9420440055709496), ('RAD50', 1.9239312994922), ('ZNF384', 2.448358150562012), ('SF3B2', 2.04905729396901), ('PPIL2', 0.822307789594348…	4967
E2F8	metacluster_15.2	0.0500615	3.60356	7.27274e-08	1	motif similar to taipale_cyt_meth__E2F8_NTTTCCCGCCAAAN_eDBD ('E2F8 [E2F]'; q-value = 7.27e-08) which is directly annotated	frozenset({'weight>75.0%', 'activating', 'hg38_500bp_up_100bp_down_full_tx_v10_clust.genes_vs_motifs.rankings'})	[('ZNF384', 2.448358150562012), ('FANCC', 3.5884390874072305), ('XRCC5', 9.03606862446076), ('MRPS22', 1.9006789176359853), ('TPRKB', 0.813692350253668), ('RPS16', 3.960086841041545), ('SENP1', 1.8873102749294004), ('C21orf59', 0.7255003283675392), ('CENPH', 20.09978624860087), ('RPS19', 1.0873748163250656), ('RPS7', 0.7020380468962348), ('E2F8', 1.0), ('FANCL', 6.645883115891926), ('KIF23', 9.91…	4984
E2F8	dbtfbs__E2F8_representative_N1	0.0590554	5.02938	0	1	gene is directly annotated	frozenset({'weight>75.0%', 'activating', 'hg38_500bp_up_100bp_down_full_tx_v10_clust.genes_vs_motifs.rankings'})	[('VPS25', 2.224487315116877), ('ZNF384', 2.448358150562012), ('TPRKB', 0.813692350253668), ('C17orf62', 1.7985251338001456), ('MRPS22', 1.9006789176359853), ('MED17', 3.3575971250661385), ('UBL7', 4.42907753095713), ('AURKAIP1', 1.2125574020782517), ('SLIRP', 3.701091322408921), ('SENP1', 1.8873102749294004), ('SLC25A11', 2.6155451233973603), ('KNOP1', 5.605258668357137), ('C21orf59', 0.72550032…	4944
E2F8	metacluster_15.3	0.0582525	4.90209	0	1	gene is directly annotated	frozenset({'weight>75.0%', 'activating', 'hg38_500bp_up_100bp_down_full_tx_v10_clust.genes_vs_motifs.rankings'})	[('VPS25', 2.224487315116877), ('TPRKB', 0.813692350253668), ('AURKAIP1', 1.2125574020782517), ('ZNF384', 2.448358150562012), ('MRPS22', 1.9006789176359853), ('C17orf62', 1.7985251338001456), ('MED17', 3.3575971250661385), ('RPS19', 1.0873748163250656), ('ERCC5', 0.6303959561556745), ('ZBTB33', 0.6320444176918986), ('ARPC3', 0.9326043648332164), ('TMEM230', 2.29521214996074), ('EPN1', 5.702166597…	4995
E2F8	metacluster_197.2	0.0572647	4.7455	0	1	gene is directly annotated	frozenset({'weight>75.0%', 'activating', 'hg38_500bp_up_100bp_down_full_tx_v10_clust.genes_vs_motifs.rankings'})	[('RAD21', 8.069592550032397), ('FANCL', 6.645883115891926), ('DAD1', 2.576256650666694), ('XRCC5', 9.03606862446076), ('EID1', 1.092419963871262), ('EID2', 0.5972042109423158), ('LSM5', 1.6069736202267662), ('PDS5B', 6.765755292525039), ('SRSF10', 11.522275990934745), ('ATAD5', 27.388107991387468), ('REXO2', 0.7128186471009695), ('CCNG2', 0.819214482131779), ('PIK3C3', 0.6422614776192594), ('NDU…	4930
EGR1	metacluster_55.3	0.0482961	3.17585	0	1	gene is directly annotated	frozenset({'weight>75.0%', 'activating', 'hg38_500bp_up_100bp_down_full_tx_v10_clust.genes_vs_motifs.rankings'})	[('PTBP1', 1.634442465708197), ('CCAR1', 3.566329222008892), ('EIF5', 2.953177447767364), ('C1orf174', 0.791238131615755), ('GNAI2', 2.223025458606676), ('UBE3C', 1.2729812767496322), ('TAF3', 1.0612212006195454), ('DDX6', 1.205771850867445), ('CBX5', 0.9370681407095688), ('SRRM1', 1.350741104588172), ('PPP6R3', 1.5236580193418654), ('PICALM', 6.206970001750318), ('ARFGEF2', 0.8092112240905519), …	803
ELF1	metacluster_183.4	0.0484248	3.0465	8.85062e-06	1	motif similar to taipale_tf_pairs__HOXB2_ELF1_TAATKRNNNNNGGAAGTN_CAP ('HOXB2 [Homeo] - ELF1 [Ets]'; q-value = 8.85e-06) which is directly annotated	frozenset({'weight>75.0%', 'activating', 'hg38_500bp_up_100bp_down_full_tx_v10_clust.genes_vs_motifs.rankings'})	[('C17orf62', 2.1803463999374912), ('NPLOC4', 1.7759117031996294), ('COG3', 3.2262253410919715), ('SLC25A46', 2.354727898567043), ('LARP4', 9.571106818214307), ('TBRG1', 4.359665108623837), ('ZKSCAN1', 1.840447848580985), ('AP1S2', 13.82251102885404), ('SEC31A', 14.65119209284576), ('C6orf89', 1.4318047132063794), ('SEC24C', 0.8736832549972913), ('PSMA6', 13.03949355747376), ('RPS6KC1', 1.4199653…
.476292572722254)	('ASRGL1'	5.302970742602685)	('RASSF2'	3.051843223629985)	('GNPTG'	6.840213490328423)	('PDCD11'	4.22610848477461)	('PNP'
ELF1	hdpi__ELF2	0.0533344	3.83802	8.74523e-06	1	gene is annotated for similar motif taipale_cyt_meth__ELF1_NACCCGGAAGTN_FL ('ELF1 [ETS]'; q-value = 8.75e-06)	frozenset({'weight>75.0%', 'activating', 'hg38_500bp_up_100bp_down_full_tx_v10_clust.genes_vs_motifs.rankings'})	[('ZNF384', 0.8244546745019553), ('XRCC5', 16.674126038727096), ('RMDN1', 0.940220030406761), ('SIPA1', 0.5944333461957549), ('ICA1L', 0.6737267527860844), ('RPS16', 4.1997078390745255), ('ITGB1', 25.165461694818777), ('DFFA', 0.698641356962866), ('C21orf59', 0.7930493867325423), ('CENPH', 1.1048952759314756), ('NOC3L', 1.6774227900653331), ('HDHD2', 1.9722515129590363), ('TMEM167A', 15.828467173…
74990861345)	('LAMTOR2'	13.162324343602611)	('TMEM39A'	5.109733970495964)	('NFAT5'	2.174679971966103)	('TXNDC9'	0.631126530599599)	('GGCT'
ELF1	hdpi__ETV4	0.0529243	3.77189	3.57505e-06	1	gene is annotated for similar motif taipale_cyt_meth__ELF1_NACCCGGAAGTN_eDBD ('ELF1 [ETS]'; q-value = 3.58e-06)	frozenset({'weight>75.0%', 'activating', 'hg38_500bp_up_100bp_down_full_tx_v10_clust.genes_vs_motifs.rankings'})	[('ARFGEF2', 0.6880137269781949), ('NUP153', 1.0984177383378877), ('LSM6', 6.124084098228056), ('PSMD14', 5.610218964924086), ('CBWD5', 3.7671282250092974), ('SUB1', 24.226190785101437), ('RNF11', 2.1075189320303656), ('MON2', 1.557455104932507), ('PRNP', 7.4493337359788), ('CBWD2', 0.9351614569069806), ('XRN1', 9.831267760374852), ('SEC31A', 14.65119209284576), ('SMIM10L1', 1.154400870770926), (…
291831060196)	('PTBP2'	2.0089508608100304)	('PNRC1'	16.110256784702393)	('CPT1A'	1.4639924186004851)	('SEC22B'	5.3629913999840495)	('MCPH1'
ELF1	hdpi__FLI1	0.048326	3.03057	2.16319e-06	1	gene is annotated for similar motif taipale_cyt_meth__ELF1_NACCMGGAAGTN_FL_meth ('ELF1 [ETS, CpG-meth]'; q-value = 2.16e-06)	frozenset({'weight>75.0%', 'activating', 'hg38_500bp_up_100bp_down_full_tx_v10_clust.genes_vs_motifs.rankings'})	[('VPS25', 0.9140270624621568), ('ZNF384', 0.8244546745019553), ('FKBP1A', 11.247277484946316), ('NOSIP', 1.0147187187671465), ('NR1H2', 8.436221306945178), ('TMEM167A', 15.82846717331738), ('C17orf62', 2.1803463999374912), ('RMDN1', 0.940220030406761), ('SSR2', 3.280131804349116), ('TIMM23', 8.666830627590302), ('C1orf52', 0.9723777479215064), ('IDI1', 13.163273924151545), ('SRBD1', 1.0398957739…
	('HSPA8'	2.4752965153063333)	('UQCRC2'	2.0502057550542854)	('SERPINB1'	53.93802100673965)	('DDB1'	1.4161246670137366)	('ZNF740'
ELF1	taipale_tf_pairs__ETS2_RCCGGAAGTG_HT	0.053584	3.87825	1.19159e-06	1	gene is annotated for similar motif hocomoco__ELF1_HUMAN.H11MO.0.A ('ELF1_HUMAN'; q-value = 1.19e-06)	frozenset({'weight>75.0%', 'activating', 'hg38_500bp_up_100bp_down_full_tx_v10_clust.genes_vs_motifs.rankings'})	[('VPS25', 0.9140270624621568), ('NR1H2', 8.436221306945178), ('FKBP1A', 11.247277484946316), ('AURKAIP1', 0.6039014692487208), ('ZNF384', 0.8244546745019553), ('TMEM167A', 15.82846717331738), ('NOSIP', 1.0147187187671465), ('SLC39A9', 0.7099148485453142), ('TADA3', 1.6656870874468113), ('SYT11', 0.8812646099836723), ('IDI1', 13.163273924151545), ('TAF7', 3.386473177050255), ('SYF2', 17.265889836…
318574138)	('PNPT1'	2.6308506526070645)	('ZNF107'	2.226836316781334)	('DEK'	17.19038587360108)	('PCBP1'	8.612633832629372)	('SEC23IP'
ELF1	metacluster_166.2	0.0497595	3.26168	6.92122e-07	1	gene is annotated for similar motif taipale_cyt_meth__ELF1_NACCMGGAAGTN_FL_meth ('ELF1 [ETS, CpG-meth]'; q-value = 6.92e-07)	frozenset({'weight>75.0%', 'activating', 'hg38_500bp_up_100bp_down_full_tx_v10_clust.genes_vs_motifs.rankings'})	[('ZNF384', 0.8244546745019553), ('C17orf62', 2.1803463999374912), ('SLC39A9', 0.7099148485453142), ('NR1H2', 8.436221306945178), ('NOSIP', 1.0147187187671465), ('ZNF226', 1.4301659192167937), ('IDI1', 13.163273924151545), ('NELFE', 1.99864754140827), ('RPL28', 3.6349899284225495), ('TADA3', 1.6656870874468113), ('RPS19', 2.9041840395654197), ('TBRG1', 4.359665108623837), ('AURKAIP1', 0.603901469…
42346328)	('HNRNPD'	4.713081350728188)	('UBXN4'	15.118541840467794)	('PPHLN1'	1.3963476068538538)	('HEXA'	6.769144526117507)	('PEX26'
ELF1	jaspar__MA1708.1	0.048605	3.07555	1.91892e-08	1	gene is annotated for similar motif taipale_cyt_meth__ELF1_NATGMGGAAGTN_eDBD_meth ('ELF1 [ETS, CpG-meth]'; q-value = 1.92e-08)	frozenset({'weight>75.0%', 'activating', 'hg38_500bp_up_100bp_down_full_tx_v10_clust.genes_vs_motifs.rankings'})	[('RAD21', 15.52433815781102), ('ATXN7L3B', 0.9173944834344482), ('DAD1', 6.248969838742919), ('XRCC5', 16.674126038727096), ('EID1', 9.256877586534172), ('IPO11', 1.364367211456965), ('LSM5', 2.04152411576413), ('PDS5B', 4.322619691586008), ('DGUOK', 1.6927326315113305), ('SRSF10', 13.192982703084512), ('ATAD5', 6.41052756708342), ('LINC00467', 0.5927449973574557), ('UBE3C', 3.8107482666077415),…
.7301373899995283)	('RPL27'	7.159518840759745)	('CRLS1'	1.4446441534853856)	('RPA1'	1.5640031838596429)	('FKTN'	1.0161020013796351)	('STAU2'
ELF1	taipale_tf_pairs__ELK1_HOXA1_RCCGGAAGTAATTA_HT	0.0490123	3.14122	1.15387e-08	1	gene is annotated for similar motif taipale_tf_pairs__HOXB2_ELF1_SMGGAAGTMRTTA_CAP ('HOXB2 [Homeo] - ELF1 [Ets]'; q-value = 1.15e-08)	frozenset({'weight>75.0%', 'activating', 'hg38_500bp_up_100bp_down_full_tx_v10_clust.genes_vs_motifs.rankings'})	[('ATXN7L3B', 0.9173944834344482), ('XRCC5', 16.674126038727096), ('SLC39A10', 1.1658735863622005), ('MTIF3', 0.6529282896206402), ('RCC2', 4.030458944363793), ('NREP', 3.4059863177114926), ('PIK3C3', 0.5860433367083066), ('PDS5B', 4.322619691586008), ('EID1', 9.256877586534172), ('PNPT1', 2.6308506526070645), ('CDK1', 6.182714667935038), ('OPA1', 4.043547237723298), ('FIP1L1', 2.2672768311615035…
A1'	3.06548899929398)	('NSRP1'	0.743667565901234)	('ZBTB10'	0.6162817059632252)	('ARHGAP12'	3.160985754109848)	('PLEKHJ1'	0.9348053824336264)
ELF1	metacluster_191.2	0.0521636	3.64926	4.80947e-13	1	gene is annotated for similar motif transfac_pro__M12600 ('V$ELF1_20: ELF1'; q-value = 4.81e-13)	frozenset({'weight>75.0%', 'activating', 'hg38_500bp_up_100bp_down_full_tx_v10_clust.genes_vs_motifs.rankings'})	[('PTBP1', 2.0549228909129904), ('PRKCSH', 1.6285141825557246), ('CCAR1', 7.822612250657448), ('ECH1', 3.011018915922409), ('AP3D1', 1.5649883949818446), ('EIF5', 23.07850369487524), ('C1orf174', 0.5866944980591666), ('ILF3', 0.9136398610415132), ('USP7', 2.708505145226348), ('NPM1', 5.1836116089706685), ('MRPL52', 2.9016718939827784), ('RPS14', 3.224169916374848), ('S100A13', 0.917739896868468),…	1570
ELF1	jaspar__MA1483.2	0.0521416	3.64572	6.76555e-16	1	gene is annotated for similar motif taipale_cyt_meth__ELF1_NACCMGGAAGTN_FL_meth ('ELF1 [ETS, CpG-meth]'; q-value = 6.77e-16)	frozenset({'weight>75.0%', 'activating', 'hg38_500bp_up_100bp_down_full_tx_v10_clust.genes_vs_motifs.rankings'})	[('ECH1', 3.011018915922409), ('PTBP1', 2.0549228909129904), ('EIF5', 23.07850369487524), ('ILF3', 0.9136398610415132), ('PRKCSH', 1.6285141825557246), ('AP3D1', 1.5649883949818446), ('AES', 1.6944349895527644), ('C1orf174', 0.5866944980591666), ('CCAR1', 7.822612250657448), ('ZNF585A', 0.7359310513099968), ('RPL13AP20', 1.7267586896792004), ('VAMP2', 2.574453446688859), ('USP7', 2.70850514522634…
8821627516993)	('PIN4'	1.226863663011708)	('UQCR10'	12.647340316070432)	('ZFAS1'	7.761026055612543)	('C4orf33'	1.7869326992849204)	('MAVS'
ELF1	taipale_tf_pairs__ELF2_NATGCGGAAGTR_HT	0.0526857	3.73344	9.61707e-19	1	gene is annotated for similar motif taipale_cyt_meth__ELF1_NATGCGGAAGTN_FL ('ELF1 [ETS]'; q-value = 9.62e-19)	frozenset({'weight>75.0%', 'activating', 'hg38_500bp_up_100bp_down_full_tx_v10_clust.genes_vs_motifs.rankings'})	[('C17orf62', 2.1803463999374912), ('NPLOC4', 1.7759117031996294), ('COG3', 3.2262253410919715), ('TTC14', 10.363527189414258), ('TBRG1', 4.359665108623837), ('SLC39A9', 0.7099148485453142), ('NOSIP', 1.0147187187671465), ('FAM32A', 2.8610387926590666), ('ZNF384', 0.8244546745019553), ('ARFIP1', 2.061560576088162), ('SLC25A46', 2.354727898567043), ('TMEM167A', 15.82846717331738), ('CSNK1G1', 0.80…
7231898107)	('TOP3A'	0.8088078036252019)	('HIF1AN'	0.8653829715774889)	('OSTF1'	18.264372502429943)	('SORT1'	6.2179745601333805)	('PRICKLE1'
ELF1	cisbp__M08198	0.0486733	3.08657	0	1	gene is directly annotated	frozenset({'weight>75.0%', 'activating', 'hg38_500bp_up_100bp_down_full_tx_v10_clust.genes_vs_motifs.rankings'})	[('ZNF384', 0.8244546745019553), ('ZNF226', 1.4301659192167937), ('AURKAIP1', 0.6039014692487208), ('TMEM33', 3.485805696568006), ('NOSIP', 1.0147187187671465), ('FAM32A', 2.8610387926590666), ('DGUOK', 1.6927326315113305), ('TMEM167A', 15.82846717331738), ('ARPC2', 36.416516378502834), ('NELFE', 1.99864754140827), ('C21orf59', 0.7930493867325423), ('CHCHD5', 6.259963380247983), ('MORF4L2', 8.090…
0.6574804377850918)	('MFF'	3.28663164654825)	('C6orf62'	7.52020976905152)	('PYGL'	15.034632259649303)	('SH3BGRL'	18.475882887468835)	('TMEM181'
ELF1	metacluster_138.2	0.0527546	3.74454	0	1	gene is directly annotated	frozenset({'weight>75.0%', 'activating', 'hg38_500bp_up_100bp_down_full_tx_v10_clust.genes_vs_motifs.rankings'})	[('AURKAIP1', 0.6039014692487208), ('GOLGA3', 1.061369023702072), ('U2SURP', 13.025390620564128), ('TMEM230', 2.468290331686025), ('RBM3', 10.19006525936917), ('TOMM20', 5.819245603219616), ('PSMB1', 10.969609846039928), ('TRA2B', 22.818101104767308), ('RNMT', 1.4509108038194605), ('PDE12', 1.2551068056898205), ('EPN1', 0.7443955008074835), ('ZNF561-AS1', 1.1110937713475344), ('PIK3R4', 1.5413400…
381285709)	('NFE2L2'	0.6893386114571906)	('ZSCAN16-AS1'	2.1279217764613603)	('PPM1A'	8.691890279214011)	('HGS'	8.63354822696078)	('BANF1'
ELF1	metacluster_166.4	0.0536053	3.88169	0	1	gene is directly annotated	frozenset({'weight>75.0%', 'activating', 'hg38_500bp_up_100bp_down_full_tx_v10_clust.genes_vs_motifs.rankings'})	[('ZNF384', 0.8244546745019553), ('NOSIP', 1.0147187187671465), ('AURKAIP1', 0.6039014692487208), ('NR1H2', 8.436221306945178), ('IDI1', 13.163273924151545), ('TMEM167A', 15.82846717331738), ('ZNF655', 7.234621407614111), ('COG3', 3.2262253410919715), ('SNRPB', 1.7073840036340469), ('FKBP1A', 11.247277484946316), ('VPS25', 0.9140270624621568), ('SLC39A9', 0.7099148485453142), ('SSR2', 3.280131804…
655)	('MOB4'	0.884195627576008)	('MRPL53'	3.729635637665316)	('RPL31'	6.468267374710576)	('NOL12'	1.2171316533009156)	('TELO2'
ELF1	metacluster_191.3	0.0537511	3.90519	0	1	gene is directly annotated	frozenset({'weight>75.0%', 'activating', 'hg38_500bp_up_100bp_down_full_tx_v10_clust.genes_vs_motifs.rankings'})	[('PTBP1', 2.0549228909129904), ('C1orf174', 0.5866944980591666), ('HACD2', 0.626306678704518), ('CDK5RAP2', 2.026170647523112), ('PRKCSH', 1.6285141825557246), ('ECH1', 3.011018915922409), ('SZRD1', 9.333931367855016), ('USP7', 2.708505145226348), ('MRPL52', 2.9016718939827784), ('HCFC1', 5.010608041221337), ('PHF8', 3.5420662269436205), ('ZNF585A', 0.7359310513099968), ('S100A13', 0.91773989686…	1031
ELF1	metacluster_35.2	0.0493586	3.19705	0	1	gene is directly annotated	frozenset({'weight>75.0%', 'activating', 'hg38_500bp_up_100bp_down_full_tx_v10_clust.genes_vs_motifs.rankings'})	[('C1orf174', 0.5866944980591666), ('PTBP1', 2.0549228909129904), ('CDK5RAP2', 2.026170647523112), ('PRKCSH', 1.6285141825557246), ('HACD2', 0.626306678704518), ('ZNF585A', 0.7359310513099968), ('PHF8', 3.5420662269436205), ('S100A13', 0.917739896868468), ('USP7', 2.708505145226348), ('HCFC1', 5.010608041221337), ('EIF5', 23.07850369487524), ('ILF3', 0.9136398610415132), ('ECH1', 3.01101891592240…	1361
ELF1	taipale_tf_pairs__MEIS1_ELF1_NTGCCGGAAGTN_CAP_repr	0.0496601	3.24564	0	1	gene is directly annotated	frozenset({'weight>75.0%', 'activating', 'hg38_500bp_up_100bp_down_full_tx_v10_clust.genes_vs_motifs.rankings'})	[('PTBP1', 2.0549228909129904), ('CUL4B', 1.3591829267202886), ('CD58', 4.417191708536766), ('MRPL52', 2.9016718939827784), ('PPP1R21', 5.59331067180474), ('CDK5RAP2', 2.026170647523112), ('NECAP1', 0.696892894313866), ('LINC01578', 18.062957807340773), ('HACD2', 0.626306678704518), ('S100A13', 0.917739896868468), ('RPRD2', 0.6357487256793102), ('C1orf174', 0.5866944980591666), ('ECH1', 3.0110189…	1197
ELF2	taipale_tf_pairs__E2F1_ELK1_SGCGCNNNNNNNNNNCGGAAGN_CAP_repr	0.0500977	3.25159	9.93737e-06	0.919056	motif similar to cisbp__M01494 ('ETV3L[gene ID: ENSG00000253831 species: Homo sapiens TF status: inferred TF family: Ets DBDs: Ets]; Elf2[gene ID: ENSMUSG00000037174 species: Mus musculus TF status: direct TF family: Ets DBDs: Ets]; Erf[gene ID: ENSMUSG00000040857 species: Mus musculus TF status: inferred TF family: Ets DBDs: Ets]'; q-value = 9.94e-06) which is annotated for orthologous gene ENSM…	frozenset({'weight>75.0%', 'activating', 'hg38_500bp_up_100bp_down_full_tx_v10_clust.genes_vs_motifs.rankings'})	[('LARP4', 1.4498789064417477), ('ZKSCAN1', 1.1387434891359207), ('KRIT1', 0.7349081146665019), ('SEC31A', 0.9154727590640752), ('UNC45A', 0.9252177743168374), ('RPS6KC1', 7.956429167646585), ('TMEM101', 0.725031475623635), ('PHRF1', 0.7238665751182168), ('GTF2A2', 1.0981472116506723), ('RAD50', 0.6265743518152198), ('FAM172A', 1.1942557850260571), ('ZNF384', 4.581015305473446), ('SF3B2', 0.78832…	4230
ELF2	taipale_tf_pairs__ETS2_RCCGGAAGTG_HT	0.061142	4.9141	4.19804e-06	1	gene is annotated for similar motif jaspar__MA1483.2 ('ELF2'; q-value = 4.2e-06)	frozenset({'weight>75.0%', 'activating', 'hg38_500bp_up_100bp_down_full_tx_v10_clust.genes_vs_motifs.rankings'})	[('ZNF384', 4.581015305473446), ('TPRKB', 2.273995038089204), ('ICA1L', 1.4789905407303643), ('NOC3L', 0.8709850406347087), ('GSPT1', 1.584850189349367), ('USE1', 1.0446591243999377), ('SLC30A6', 8.438849393533749), ('UNC45A', 0.9252177743168374), ('TIMM23', 0.7282467241627579), ('NOSIP', 0.6515799909509097), ('SSR1', 3.2373206800864267), ('AHCTF1', 2.359213266678361), ('TPM3', 2.385522279869808)…	4605
ELF2	cisbp__M08198	0.0529175	3.67606	1.40674e-06	1	gene is annotated for similar motif taipale_cyt_meth__ELF2_NACCCGGAAGTN_FL ('ELF2 [ETS]'; q-value = 1.41e-06)	frozenset({'weight>75.0%', 'activating', 'hg38_500bp_up_100bp_down_full_tx_v10_clust.genes_vs_motifs.rankings'})	[('ESYT2', 0.8486982551622996), ('CBR4', 0.8169878181729), ('ATP9B', 2.9313357522642827), ('RPL21', 0.7722717076330272), ('MAGOHB', 2.438777058853256), ('EIF1', 0.5920845859821854), ('YTHDC2', 0.8809624185478563), ('CACYBP', 3.061513978149392), ('UBAP1', 1.6609302742439136), ('SLC25A36', 0.9330731988163468), ('RBM18', 3.0361738226380326), ('YTHDC1', 3.655022701044342), ('GPBP1', 0.615741973306446…	4007
ELF2	metacluster_166.2	0.057647	4.38799	1.00426e-06	1	gene is annotated for similar motif hocomoco__ELF2_HUMAN.H11MO.0.C ('ELF2_HUMAN'; q-value = 1e-06)	frozenset({'weight>75.0%', 'activating', 'hg38_500bp_up_100bp_down_full_tx_v10_clust.genes_vs_motifs.rankings'})	[('ARFGEF2', 1.263448472186815), ('NUP153', 0.7038100805792032), ('LSM6', 0.6510826116462587), ('CAAP1', 1.111005317516648), ('SEC31A', 0.9154727590640752), ('CCDC7', 1.103803274458306), ('BCAP29', 1.131061705610955), ('PAPOLG', 4.18331328079103), ('TMBIM1', 1.4554497958335788), ('WHAMMP2', 1.102056330351483), ('CUL2', 22.2237674071826), ('EIF3A', 2.5346281310955407), ('RANBP2', 0.802447347150221…	4952
ELF2	jaspar__MA1708.1	0.0493975	3.14619	3.16984e-07	1	gene is annotated for similar motif hocomoco__ELF2_HUMAN.H11MO.0.C ('ELF2_HUMAN'; q-value = 3.17e-07)	frozenset({'weight>75.0%', 'activating', 'hg38_500bp_up_100bp_down_full_tx_v10_clust.genes_vs_motifs.rankings'})	[('VPS25', 1.084840331495623), ('ZNF384', 4.581015305473446), ('FKBP1A', 0.9462557384749872), ('NOSIP', 0.6515799909509097), ('TPRKB', 2.273995038089204), ('TIMM23', 0.7282467241627579), ('ATP13A1', 0.8574671038990519), ('EXOSC4', 1.2470854294525986), ('PROSER2-AS1', 3.261432174045997), ('UNC45A', 0.9252177743168374), ('TAF7', 3.4463436274462307), ('LLPH', 1.640003837020152), ('SYF2', 1.699457083…	4963
ELF2	metacluster_191.2	0.0586932	4.54548	2.36795e-08	1	gene is annotated for similar motif hocomoco__ELF2_HUMAN.H11MO.0.C ('ELF2_HUMAN'; q-value = 2.37e-08)	frozenset({'weight>75.0%', 'activating', 'hg38_500bp_up_100bp_down_full_tx_v10_clust.genes_vs_motifs.rankings'})	[('VPS25', 1.084840331495623), ('TPRKB', 2.273995038089204), ('FKBP1A', 0.9462557384749872), ('ZNF384', 4.581015305473446), ('NOSIP', 0.6515799909509097), ('TAF7', 3.4463436274462307), ('SYF2', 1.6994570839541778), ('ATP13A1', 0.8574671038990519), ('TIMM23', 0.7282467241627579), ('LLPH', 1.640003837020152), ('ARPC3', 0.8774519037188131), ('SLC30A6', 8.438849393533749), ('ZKSCAN1', 1.1387434891359…	4965
ELF2	metacluster_183.4	0.0495151	3.16388	3.2991e-09	0.919056	motif similar to cisbp__M01494 ('ETV3L[gene ID: ENSG00000253831 species: Homo sapiens TF status: inferred TF family: Ets DBDs: Ets]; Elf2[gene ID: ENSMUSG00000037174 species: Mus musculus TF status: direct TF family: Ets DBDs: Ets]; Erf[gene ID: ENSMUSG00000040857 species: Mus musculus TF status: inferred TF family: Ets DBDs: Ets]'; q-value = 3.3e-09) which is annotated for orthologous gene ENSMU…	frozenset({'weight>75.0%', 'activating', 'hg38_500bp_up_100bp_down_full_tx_v10_clust.genes_vs_motifs.rankings'})	[('ZNF384', 4.581015305473446), ('NOSIP', 0.6515799909509097), ('ZNF226', 1.1717525874235497), ('ATP13A1', 0.8574671038990519), ('SEC14L1', 1.3567033651697298), ('TMEM33', 0.6077525320420721), ('SUPT4H1', 1.182952197662579), ('FKBP2', 1.081462554725772), ('GTPBP4', 1.292950936400495), ('SYF2', 1.6994570839541778), ('SETX', 4.097496777719915), ('PHRF1', 0.7238665751182168), ('ACAA1', 1.29761411887…	4865
ELF2	metacluster_191.3	0.0617424	5.00447	3.14474e-14	1	gene is annotated for similar motif taipale_cyt_meth__ELF2_NACCCGGAAGTN_FL ('ELF2 [ETS]'; q-value = 3.14e-14)	frozenset({'weight>75.0%', 'activating', 'hg38_500bp_up_100bp_down_full_tx_v10_clust.genes_vs_motifs.rankings'})	[('RAD21', 3.9953561507494015), ('EID1', 1.3617107384938143), ('PDS5B', 1.435222612569495), ('SRSF10', 0.7717127322560883), ('RNPC3', 4.815574089052318), ('HSPA14', 1.096634988337907), ('PSMC1', 2.241441833416685), ('RBBP4', 1.169133845935945), ('SLTM', 0.6420246856754193), ('ZNF518A', 0.6651570261854559), ('HSPA9', 4.009453065391306), ('SLC9B2', 1.1035857410913992), ('SNW1', 4.003903125720213), …	4226
ELF2	hdpi__ELF2	0.0595007	4.66702	0	1	gene is directly annotated	frozenset({'weight>75.0%', 'activating', 'hg38_500bp_up_100bp_down_full_tx_v10_clust.genes_vs_motifs.rankings'})	[('NREP', 1.0260972668869248), ('PDS5B', 1.435222612569495), ('EID1', 1.3617107384938143), ('SLC9B2', 1.1035857410913992), ('ASNSD1', 0.7599015505024946), ('NEIL3', 1.4350257823573809), ('CLK1', 1.7475976264771425), ('HNRNPUL2', 0.6163100148841973), ('SLC25A3', 1.0426631662760224), ('HNRNPU', 3.258692017709959), ('RBBP4', 1.169133845935945), ('CBX5', 0.6557811065138046), ('ARFGEF2', 1.26344847218…	4901
ELF2	jaspar__MA1483.2	0.0578918	4.42484	0	1	gene is directly annotated	frozenset({'weight>75.0%', 'activating', 'hg38_500bp_up_100bp_down_full_tx_v10_clust.genes_vs_motifs.rankings'})	[('ARGLU1', 1.8847615116020529), ('RBM4', 0.7149723535047621), ('TAF7', 3.4463436274462307), ('ADAR', 2.0794015829647536), ('GSK3B', 0.8225598987200708), ('DPM1', 0.9903543616233588), ('SEC14L1', 1.3567033651697298), ('TTC14', 2.756517323644369), ('BACE1', 0.853729283114306), ('SRSF7', 1.736727668883393), ('AKR1B1', 2.086849307923988), ('RNF2', 0.597907011281912), ('MBOAT1', 2.456247330024074), (…	4207
ELF2	metacluster_138.2	0.0606467	4.83953	0	1	gene is directly annotated	frozenset({'weight>75.0%', 'activating', 'hg38_500bp_up_100bp_down_full_tx_v10_clust.genes_vs_motifs.rankings'})	[('AP3D1', 0.9221334232648308), ('EIF5', 3.822595029568363), ('C1orf174', 1.7881480335328477), ('CCDC124', 0.6637658681685858), ('JAK1', 1.3052400007789875), ('VAMP2', 2.3475195309781296), ('CPSF2', 0.7487574990153876), ('SFPQ', 4.362384270326714), ('XIAP', 4.761400655787493), ('HNRNPH3', 1.2555452345284217), ('ZNF764', 0.6141966608979262), ('CBX5', 0.6557811065138046), ('GART', 3.982652125364024…	1591
ELF2	metacluster_166.4	0.0618463	5.02012	0	1	gene is directly annotated	frozenset({'weight>75.0%', 'activating', 'hg38_500bp_up_100bp_down_full_tx_v10_clust.genes_vs_motifs.rankings'})	[('EIF5', 3.822595029568363), ('AP3D1', 0.9221334232648308), ('ATP13A1', 0.8574671038990519), ('C1orf174', 1.7881480335328477), ('STRIP1', 0.981644481120804), ('VAMP2', 2.3475195309781296), ('JAK1', 1.3052400007789875), ('UBN2', 0.8841397511635612), ('ZNF793', 2.201978134833123), ('ARFGEF2', 1.263448472186815), ('EIF4G1', 0.5944006421330893), ('EEF2', 0.7741867454281226), ('MIR4426', 0.7942086507…	1844
ELF2	metacluster_35.2	0.0547716	3.95515	0	1	gene is directly annotated	frozenset({'weight>75.0%', 'activating', 'hg38_500bp_up_100bp_down_full_tx_v10_clust.genes_vs_motifs.rankings'})	[('APPL2', 1.055262508133943), ('TTC14', 2.756517323644369), ('NOSIP', 0.6515799909509097), ('ZNF384', 4.581015305473446), ('RBM34', 0.8471223366865194), ('UNC45A', 0.9252177743168374), ('ATP13A1', 0.8574671038990519), ('TPRKB', 2.273995038089204), ('YKT6', 0.8583440476187582), ('SDHAF2', 5.711810984574359), ('SYF2', 1.6994570839541778), ('VPS25', 1.084840331495623), ('EME1', 0.9325623090222162),…	4999
ELF2	taipale_tf_pairs__ELF2_NATGCGGAAGTR_HT	0.0554634	4.0593	0	1	gene is directly annotated	frozenset({'weight>75.0%', 'activating', 'hg38_500bp_up_100bp_down_full_tx_v10_clust.genes_vs_motifs.rankings'})	[('ZNF384', 4.581015305473446), ('ZNF226', 1.1717525874235497), ('TMEM33', 0.6077525320420721), ('NOSIP', 0.6515799909509097), ('APPL2', 1.055262508133943), ('USE1', 1.0446591243999377), ('TPRKB', 2.273995038089204), ('SYF2', 1.6994570839541778), ('PSMC6', 1.3937746186131152), ('ZRANB2', 1.8976046120976453), ('SEC14L1', 1.3567033651697298), ('TTC14', 2.756517323644369), ('WDR55', 1.91357919250239…	4040
ELF3	tfdimers__MD00359	0.0613523	3.01559	7.40854e-07	1	motif similar to tfdimers__MD00421 ('M01307_reverse_6_M01214_forward dimer: POU5F1 / ESE1'; q-value = 7.41e-07) which is directly annotated	frozenset({'weight>75.0%', 'activating', 'hg38_500bp_up_100bp_down_full_tx_v10_clust.genes_vs_motifs.rankings'})	[('MIOS', 0.9438567426230702), ('FOXK1', 3.292454414978077), ('MAPK11', 1.0300042708763093), ('FAM169A', 3.729439911009276), ('ZBTB7A', 2.2149962234252616), ('PATJ', 2.1048765968393246), ('VPS37D', 2.765243449544288), ('POGZ', 1.1277338487780075), ('PCNA', 4.182763878223286), ('ZBTB44', 2.3078984222252443), ('OSBPL7', 1.8515612971898543), ('TNFSF15', 0.662621312769655), ('SFI1', 0.996762693112658…	3423
ELF5	taipale_tf_pairs__ETV5_DLX2_RSCGGAANNNNNYAATTA_CAP	0.0568891	3.22205	9.42132e-06	0.945098	gene is orthologous to ENSMUSG00000027186 in M. musculus (identity = 94%) which is annotated for similar motif transfac_pro__M01980 ('V$ELF5_02: Elf5'; q-value = 9.42e-06)	frozenset({'weight>75.0%', 'activating', 'hg38_500bp_up_100bp_down_full_tx_v10_clust.genes_vs_motifs.rankings'})	[('CERK', 2.592912373719016), ('USP22', 0.9965786901302374), ('RASSF1', 1.1138995353834389), ('SUZ12P1', 1.573661693021689), ('ALMS1', 0.8434649124736981), ('PPP4R3B', 2.026010003690184), ('C4orf32', 1.0296368875443405), ('SACS', 1.2005729672061511), ('FAM13A', 1.4332977871353807), ('NFKBIZ', 0.795583984721623), ('CEP350', 2.290520469152735), ('HMMR', 2.005289849426148)]	637
ELK1	hdpi__ELF2	0.0520238	3.20456	9.19613e-06	0.85514	gene is orthologous to ENSMUSG00000009406 in M. musculus (identity = 85%) which is annotated for similar motif cisbp__M01483 ('ETV3L[gene ID: ENSG00000253831 species: Homo sapiens TF status: inferred TF family: Ets DBDs: Ets]; Elk1[gene ID: ENSMUSG00000009406 species: Mus musculus TF status: direct TF family: Ets DBDs: Ets]; Erf[gene ID: ENSMUSG00000040857 species: Mus musculus TF status: inferre…	frozenset({'weight>75.0%', 'activating', 'hg38_500bp_up_100bp_down_full_tx_v10_clust.genes_vs_motifs.rankings'})	[('EIF6', 0.9168636194066871), ('URM1', 0.8327353879549642), ('RPL28', 1.0835125366953209), ('IRX4', 1.1830667652354177), ('NDUFA13', 0.5960092069672563), ('SNRPB', 1.882272061107616), ('GOLGA3', 3.894199325218985), ('RPS19', 0.6206063747654585), ('C14orf119', 1.9739661499275665), ('WAC', 2.345294257975698), ('COX8A', 0.7192367165157387), ('DCAF12', 1.2363736242051764), ('PRPF19', 1.2186567834224…	989
ELK1	jaspar__MA1933.1	0.0517573	3.17065	6.04557e-06	1	gene is annotated for similar motif taipale_tf_pairs__ELK1_TEF_NSCGGAWNTTACGTAAN_CAP ('ELK1 [ETS] - TEF [bZIP]'; q-value = 6.05e-06)	frozenset({'weight>75.0%', 'activating', 'hg38_500bp_up_100bp_down_full_tx_v10_clust.genes_vs_motifs.rankings'})	[('RPS16', 1.5693109126356333), ('RPS19', 0.6206063747654585), ('TNPO3', 0.7324405497174906), ('DSCC1', 2.294002148342274), ('NDUFA13', 0.5960092069672563), ('ACOT8', 3.1576923937091426), ('KDELC2', 0.5914719330235683), ('RPL27', 1.971442811759564), ('BLM', 0.62029237601471), ('MTHFD1', 4.741758862427218), ('CPSF7', 1.321567547663094), ('MYO19', 0.6569613467014437), ('METTL14', 0.6984693736136143…	4718
ELK1	taipale_tf_pairs__ETV2_FOXI1_RNCGGAANNAAACA_CAP_repr	0.0688443	5.34513	4.10323e-06	1	gene is annotated for similar motif taipale_tf_pairs__ELK1_HOXA1_RCCGGAAGTAATTA_HT ('ELK1 [ETS] - HOXA1 [Homeo]'; q-value = 4.1e-06)	frozenset({'weight>75.0%', 'activating', 'hg38_500bp_up_100bp_down_full_tx_v10_clust.genes_vs_motifs.rankings'})	[('GOLGA3', 3.894199325218985), ('TNPO3', 0.7324405497174906), ('RPS19', 0.6206063747654585), ('METTL14', 0.6984693736136143), ('SLC25A46', 15.137113709191858), ('CPSF7', 1.321567547663094), ('DSCC1', 2.294002148342274), ('ACOT8', 3.1576923937091426), ('PTRH2', 3.800038692641763), ('URM1', 0.8327353879549642), ('RPS16', 1.5693109126356333), ('SLX4', 2.0613947487498705), ('RPL28', 1.08351253669532…	4887
ELK1	hdpi__ETV4	0.0567363	3.80427	4.00884e-06	1	gene is annotated for similar motif taipale_tf_pairs__ELK1_TBX21_RAGGTSRNNNNNNNNNNNNNNNNCGGAAGYN_CAP ('ELK1 [ETS] - TBX21 [Tbox]'; q-value = 4.01e-06)	frozenset({'weight>75.0%', 'activating', 'hg38_500bp_up_100bp_down_full_tx_v10_clust.genes_vs_motifs.rankings'})	[('SYT11', 0.6965405051925965), ('RPS19', 0.6206063747654585), ('METTL14', 0.6984693736136143), ('TNPO3', 0.7324405497174906), ('SLC25A46', 15.137113709191858), ('EIF6', 0.9168636194066871), ('GOLGA3', 3.894199325218985), ('URM1', 0.8327353879549642), ('CPSF7', 1.321567547663094), ('RPL28', 1.0835125366953209), ('ACOT8', 3.1576923937091426), ('CHCHD2', 0.8374831980570904), ('KIAA0141', 0.87812939…	4834
ELK1	transfac_pro__M01660	0.0637609	4.69822	3.58374e-06	1	gene is annotated for similar motif taipale_cyt_meth__ELK1_NACCGGAAGTN_eDBD_meth ('ELK1 [ETS, CpG-meth]'; q-value = 3.58e-06)	frozenset({'weight>75.0%', 'activating', 'hg38_500bp_up_100bp_down_full_tx_v10_clust.genes_vs_motifs.rankings'})	[('RPL28', 1.0835125366953209), ('RPS19', 0.6206063747654585), ('NDUFA13', 0.5960092069672563), ('GOLGA3', 3.894199325218985), ('SUPT4H1', 1.7909914843068075), ('URM1', 0.8327353879549642), ('COX8A', 0.7192367165157387), ('NCF4', 1.0171464388775366), ('EIF6', 0.9168636194066871), ('C14orf119', 1.9739661499275665), ('METTL14', 0.6984693736136143), ('TIGD1', 1.0963527490338736), ('CLTC', 0.62601626…	4813
ELK1	taipale_tf_pairs__MEIS1_ELF1_NTGCCGGAAGTN_CAP_repr	0.0517043	3.1639	3.54799e-06	1	gene is annotated for similar motif homer__HACTTCCGGY_Elk1 ('Elk1(ETS)/Hela-Elk1-ChIP-Seq(GSE31477)/Homer'; q-value = 3.55e-06)	frozenset({'weight>75.0%', 'activating', 'hg38_500bp_up_100bp_down_full_tx_v10_clust.genes_vs_motifs.rankings'})	[('SYT11', 0.6965405051925965), ('RPS19', 0.6206063747654585), ('ATF2', 2.146502168820985), ('METTL14', 0.6984693736136143), ('MGAT1', 1.8301711413026165), ('TNPO3', 0.7324405497174906), ('GOLGA3', 3.894199325218985), ('DNAJB6', 2.955044936672055), ('BACH1', 2.132893176554828), ('SLC25A46', 15.137113709191858), ('RPS16', 1.5693109126356333), ('SLX4', 2.0613947487498705), ('SLC25A14', 1.1160752331…	4138
ELK1	jaspar__MA1708.1	0.07571	6.21885	3.4339e-06	1	gene is annotated for similar motif taipale_cyt_meth__ELK1_NACCGGAAGTN_FL_meth ('ELK1 [ETS, CpG-meth]'; q-value = 3.43e-06)	frozenset({'weight>75.0%', 'activating', 'hg38_500bp_up_100bp_down_full_tx_v10_clust.genes_vs_motifs.rankings'})	[('NDUFS7', 2.916357154533074), ('RPS19', 0.6206063747654585), ('SERP1', 1.1470362127679274), ('COX8A', 0.7192367165157387), ('MTHFD1', 4.741758862427218), ('IPO11', 0.7412685724673519), ('NTN4', 3.2047711834024195), ('ATP5L', 1.6417118443912548), ('BACH1', 2.132893176554828), ('TFB2M', 1.4899312539964389), ('SLC25A29', 0.9961975264629565), ('TUSC2', 0.8422472598721397), ('TIGD1', 1.0963527490338…	1440
ELK1	taipale_tf_pairs__ETV2_DRGX_RSCGGAWRYATTA_CAP_repr	0.0528154	3.3053	3.07652e-06	1	gene is annotated for similar motif taipale_cyt_meth__ELK1_NACCGGAAGTN_FL ('ELK1 [ETS]'; q-value = 3.08e-06)	frozenset({'weight>75.0%', 'activating', 'hg38_500bp_up_100bp_down_full_tx_v10_clust.genes_vs_motifs.rankings'})	[('AES', 3.527189738592587), ('ZFAT', 2.1215616842679608), ('BEX3', 1.82321152388607), ('DDX6', 0.9011095276496708), ('THAP4', 4.664998494658575), ('PPP6R3', 3.5430274023291), ('NDUFC1', 1.0562380831359237), ('PICALM', 2.466539832547445), ('BABAM1', 1.6048329300906294), ('CPSF7', 1.321567547663094), ('RPL35A', 0.8115914063588088), ('RANGAP1', 5.611738126127354), ('RPS11', 0.7761785777033954), ('A…	532
ELK1	jaspar__MA1483.2	0.0521426	3.21968	3.15021e-07	1	motif similar to taipale__ELK1_DBD_ACCGGAAGTN ('ELK1 monomeric ETS DBD'; q-value = 3.15e-07) which is directly annotated	frozenset({'weight>75.0%', 'activating', 'hg38_500bp_up_100bp_down_full_tx_v10_clust.genes_vs_motifs.rankings'})	[('SLC25A46', 15.137113709191858), ('CPSF7', 1.321567547663094), ('SNRPB', 1.882272061107616), ('TNPO3', 0.7324405497174906), ('SERP1', 1.1470362127679274), ('TIGD1', 1.0963527490338736), ('TFB2M', 1.4899312539964389), ('WAS', 2.2973812401339666), ('RPS21', 0.8860998144552555), ('SCOC', 2.595553985925362), ('NCF4', 1.0171464388775366), ('CHCHD2', 0.8374831980570904), ('GOLGA3', 3.894199325218985)…	4898
ELK1	taipale_tf_pairs__HOXB2_ELF1_NYMATTANNNNNNNNGGAAGNN_CAP_repr	0.0527479	3.29672	1.65741e-07	1	gene is annotated for similar motif taipale_cyt_meth__ELK1_NACCGGAAGTN_FL_meth ('ELK1 [ETS, CpG-meth]'; q-value = 1.66e-07)	frozenset({'weight>75.0%', 'activating', 'hg38_500bp_up_100bp_down_full_tx_v10_clust.genes_vs_motifs.rankings'})	[('RPS19', 0.6206063747654585), ('PSMC6', 1.50776127606582), ('NDUFA13', 0.5960092069672563), ('TNPO3', 0.7324405497174906), ('RPS16', 1.5693109126356333), ('TFB2M', 1.4899312539964389), ('KIAA0141', 0.8781293941581405), ('RPL27', 1.971442811759564), ('SUPT4H1', 1.7909914843068075), ('CPSF7', 1.321567547663094), ('AIF1', 1.095162175340856), ('COX8A', 0.7192367165157387), ('CLTC', 0.62601626036288…	2833
ELK1	taipale_tf_pairs__FOXO1_ELK3_RCCGGAWGTKKW_CAP	0.062478	4.53496	4.88785e-08	1	gene is annotated for similar motif taipale_tf_pairs__FOXO1_ELK1_RSCGGATGTTRTN_CAP ('FOXO1 [Fox] - ELK1 [ETS]'; q-value = 4.89e-08)	frozenset({'weight>75.0%', 'activating', 'hg38_500bp_up_100bp_down_full_tx_v10_clust.genes_vs_motifs.rankings'})	[('GOLGA3', 3.894199325218985), ('PTRH2', 3.800038692641763), ('FBXL18', 0.9805519409156552), ('SMU1', 0.7359895200887939), ('PPP4C', 0.8157703260688213), ('RAB5A', 6.04779193982858), ('SLC25A46', 15.137113709191858), ('ZNF560', 0.8868014769936006), ('RFC3', 0.6647366461389285), ('ARPP19', 1.9836042132255447), ('RPL19', 1.3826261888313052), ('RPS16', 1.5693109126356333), ('PRMT1', 4.1667027266633…	4944
ELK1	taipale_tf_pairs__FOXO1_ETV1_RCCGGAWGTKKN_CAP	0.0510717	3.0834	2.29096e-08	1	motif similar to taipale_tf_pairs__FOXO1_ELK1_RSCGGATGTTRTN_CAP ('FOXO1 [Fox] - ELK1 [ETS]'; q-value = 2.29e-08) which is directly annotated	frozenset({'weight>75.0%', 'activating', 'hg38_500bp_up_100bp_down_full_tx_v10_clust.genes_vs_motifs.rankings'})	[('SCOC', 2.595553985925362), ('RNASE6', 1.0074625431892814), ('DNAJB6', 2.955044936672055), ('SLC25A46', 15.137113709191858), ('RPS17', 0.7705434727109917), ('TFB2M', 1.4899312539964389), ('UBN1', 0.6266996982410679), ('SLC16A2', 1.7294304083495464), ('GBP4', 17.85771342839997), ('ARHGEF6', 1.6563271429993167), ('TIGD1', 1.0963527490338736), ('RASGRP2', 0.9202076236397796), ('PSMD4', 1.429524690…	1000
ELK1	taipale_tf_pairs__ETV2_TCF3_CASSTGNNCCGGAWRYN_CAP_repr	0.0520431	3.20702	1.56816e-08	1	gene is annotated for similar motif taipale_cyt_meth__ELK1_NACCGGAAGTN_FL_meth ('ELK1 [ETS, CpG-meth]'; q-value = 1.57e-08)	frozenset({'weight>75.0%', 'activating', 'hg38_500bp_up_100bp_down_full_tx_v10_clust.genes_vs_motifs.rankings'})	[('SNRPB', 1.882272061107616), ('GOLGA3', 3.894199325218985), ('SUPT4H1', 1.7909914843068075), ('SLC25A46', 15.137113709191858), ('METTL14', 0.6984693736136143), ('SLX4', 2.0613947487498705), ('TNPO3', 0.7324405497174906), ('EIF6', 0.9168636194066871), ('PPP4C', 0.8157703260688213), ('NDUFA13', 0.5960092069672563), ('RPS19', 0.6206063747654585), ('CPSF7', 1.321567547663094), ('URM1', 0.8327353879…	4953
ELK1	taipale_tf_pairs__FOXO1_ETV4_RCCGGAWGTKKN_CAP	0.0515903	3.1494	7.361e-09	1	motif similar to taipale_tf_pairs__FOXO1_ELK1_RSCGGATGTTRTN_CAP ('FOXO1 [Fox] - ELK1 [ETS]'; q-value = 7.36e-09) which is directly annotated	frozenset({'weight>75.0%', 'activating', 'hg38_500bp_up_100bp_down_full_tx_v10_clust.genes_vs_motifs.rankings'})	[('RPS11', 0.7761785777033954), ('THAP4', 4.664998494658575), ('BEX3', 1.82321152388607), ('MAGEC1', 1.1036081266191458), ('BABAM1', 1.6048329300906294), ('EIF4A1', 1.1852197989068791), ('ARCN1', 2.967526175677899), ('ING2', 1.685743522819037), ('RPN1', 4.926302478027307), ('NFYC', 7.348243501884587), ('DDX6', 0.9011095276496708), ('MED25', 3.858907239382041), ('FBXL18', 0.9805519409156552), ('NF…	599
ELK1	taipale_tf_pairs__ETV2_DLX3_RSCGGAANNNNNNNTAATKR_CAP_repr	0.0514153	3.12712	5.56178e-09	1	motif similar to homer__HACTTCCGGY_Elk1 ('Elk1(ETS)/Hela-Elk1-ChIP-Seq(GSE31477)/Homer'; q-value = 5.56e-09) which is directly annotated	frozenset({'weight>75.0%', 'activating', 'hg38_500bp_up_100bp_down_full_tx_v10_clust.genes_vs_motifs.rankings'})	[('LINC00477', 1.9368709012953167), ('CGRRF1', 0.9367445126489464), ('UBXN2B', 3.0727352653112434), ('GPRC6A', 3.362896897329798), ('RPS3A', 0.752802185719413), ('UBN1', 0.6266996982410679), ('MECOM', 16.32864434740314), ('RNASEK', 0.6067466240804456), ('AGL', 6.793624337870994), ('GAPDH', 2.4870128036455887), ('UBB', 1.071970918181541), ('RASGRP2', 0.9202076236397796), ('DSE', 1.551883563211875)…	950
ELK1	taipale_tf_pairs__ETV2_RFX5_NACTTCCGGYNNNNGCAACSN_CAP_repr	0.0512001	3.09974	5.11902e-09	1	gene is annotated for similar motif taipale_cyt_meth__ELK1_NACCGGAAGTN_FL_meth ('ELK1 [ETS, CpG-meth]'; q-value = 5.12e-09)	frozenset({'weight>75.0%', 'activating', 'hg38_500bp_up_100bp_down_full_tx_v10_clust.genes_vs_motifs.rankings'})	[('RAB11A', 1.5504313971321562), ('SUPT4H1', 1.7909914843068075), ('SNRPB', 1.882272061107616), ('SLC25A46', 15.137113709191858), ('URM1', 0.8327353879549642), ('RNASE6', 1.0074625431892814), ('METTL14', 0.6984693736136143), ('GOLGA3', 3.894199325218985), ('EIF6', 0.9168636194066871), ('COX8A', 0.7192367165157387), ('SLX4', 2.0613947487498705), ('TNPO3', 0.7324405497174906), ('C14orf119', 1.97396…	4299
ELK1	taipale_tf_pairs__ETV2_FOXI1_RSCGGATGTTKW_CAP	0.0516144	3.15246	4.0896e-09	1	gene is annotated for similar motif taipale_tf_pairs__FOXO1_ELK1_RSCGGATGTTRTN_CAP ('FOXO1 [Fox] - ELK1 [ETS]'; q-value = 4.09e-09)	frozenset({'weight>75.0%', 'activating', 'hg38_500bp_up_100bp_down_full_tx_v10_clust.genes_vs_motifs.rankings'})	[('SNRPB', 1.882272061107616), ('SLC25A46', 15.137113709191858), ('TNPO3', 0.7324405497174906), ('SUPT4H1', 1.7909914843068075), ('RPS19', 0.6206063747654585), ('METTL14', 0.6984693736136143), ('CPSF7', 1.321567547663094), ('SLX4', 2.0613947487498705), ('NDUFA13', 0.5960092069672563), ('GOLGA3', 3.894199325218985), ('PPP4C', 0.8157703260688213), ('RPS21', 0.8860998144552555), ('MYO19', 0.65696134…	4284
ELK1	taipale_tf_pairs__ETS2_RCCGGAAGTG_HT	0.0623656	4.52066	2.61272e-09	1	gene is annotated for similar motif hocomoco__ELK1_HUMAN.H11MO.0.B ('ELK1_HUMAN'; q-value = 2.61e-09)	frozenset({'weight>75.0%', 'activating', 'hg38_500bp_up_100bp_down_full_tx_v10_clust.genes_vs_motifs.rankings'})	[('RPS19', 0.6206063747654585), ('DDX6', 0.9011095276496708), ('AIF1', 1.095162175340856), ('DNAJB6', 2.955044936672055), ('BZW1', 1.1031329341582243), ('RNASE6', 1.0074625431892814), ('SUPT4H1', 1.7909914843068075), ('KIAA0141', 0.8781293941581405), ('TNPO3', 0.7324405497174906), ('GOLGA3', 3.894199325218985), ('MINK1', 3.969455494073413), ('CLIC1', 0.7269481976425396), ('CLTC', 0.62601626036288…	3134
ELK1	taipale_tf_pairs__ETV5_EVX1_RSCGGWAATKR_CAP	0.0539104	3.44465	1.66142e-09	1	motif similar to taipale_tf_pairs__ELK1_EVX1_RSCGGWANNNNYMATTA_CAP_repr ('ELK1 [ETS] - EVX1 [Homeo]'; q-value = 1.66e-09) which is directly annotated	frozenset({'weight>75.0%', 'activating', 'hg38_500bp_up_100bp_down_full_tx_v10_clust.genes_vs_motifs.rankings'})	[('DNAJB6', 2.955044936672055), ('RPS19', 0.6206063747654585), ('DDX6', 0.9011095276496708), ('GOLGA3', 3.894199325218985), ('RNASE6', 1.0074625431892814), ('SLX4', 2.0613947487498705), ('SUPT4H1', 1.7909914843068075), ('KIAA0141', 0.8781293941581405), ('WAS', 2.2973812401339666), ('URM1', 0.8327353879549642), ('CLTC', 0.6260162603628832), ('RPS5', 1.1596544732865317), ('RPL28', 1.083512536695320…	2397
ELK1	taipale_tf_pairs__ETV2_FOXO6_RCCGGATGTTKWN_CAP	0.0529743	3.32553	1.51688e-09	1	gene is annotated for similar motif taipale_tf_pairs__FOXO1_ELK1_RSCGGATGTTRTN_CAP ('FOXO1 [Fox] - ELK1 [ETS]'; q-value = 1.52e-09)	frozenset({'weight>75.0%', 'activating', 'hg38_500bp_up_100bp_down_full_tx_v10_clust.genes_vs_motifs.rankings'})	[('RPS19', 0.6206063747654585), ('SNRPB', 1.882272061107616), ('GOLGA3', 3.894199325218985), ('URM1', 0.8327353879549642), ('EIF6', 0.9168636194066871), ('SLC16A2', 1.7294304083495464), ('DDX6', 0.9011095276496708), ('CHCHD2', 0.8374831980570904), ('SUPT4H1', 1.7909914843068075), ('SLC25A46', 15.137113709191858), ('DNAJB6', 2.955044936672055), ('RPL28', 1.0835125366953209), ('METTL14', 0.69846937…	4458
ELK1	taipale_tf_pairs__ETV5_FOXI1_RSCGGATGTTGN_CAP	0.058183	3.98838	1.27263e-09	1	gene is annotated for similar motif taipale_tf_pairs__FOXO1_ELK1_RSCGGATGTTRTN_CAP ('FOXO1 [Fox] - ELK1 [ETS]'; q-value = 1.27e-09)	frozenset({'weight>75.0%', 'activating', 'hg38_500bp_up_100bp_down_full_tx_v10_clust.genes_vs_motifs.rankings'})	[('SNRPB', 1.882272061107616), ('SLC25A46', 15.137113709191858), ('SUPT4H1', 1.7909914843068075), ('TNPO3', 0.7324405497174906), ('METTL14', 0.6984693736136143), ('SLX4', 2.0613947487498705), ('NDUFA13', 0.5960092069672563), ('CPSF7', 1.321567547663094), ('EIF6', 0.9168636194066871), ('RPS19', 0.6206063747654585), ('PPP4C', 0.8157703260688213), ('MYO19', 0.6569613467014437), ('GOLGA3', 3.89419932…	3937
ELK1	metacluster_183.4	0.0609848	4.34493	5.62217e-10	1	gene is annotated for similar motif taipale_cyt_meth__ELK1_NACCGGAAGTN_FL_meth ('ELK1 [ETS, CpG-meth]'; q-value = 5.62e-10)	frozenset({'weight>75.0%', 'activating', 'hg38_500bp_up_100bp_down_full_tx_v10_clust.genes_vs_motifs.rankings'})	[('WDR77', 1.9048081957157887), ('RPS19', 0.6206063747654585), ('RPS11', 0.7761785777033954), ('DARS', 0.9688618288288304), ('MYEF2', 1.750102068751994), ('SMG7', 2.3425041423914115), ('NFYC', 7.348243501884587), ('PRDX1', 4.210575702857426), ('BZW1', 1.1031329341582243), ('AGL', 6.793624337870994), ('ATF2', 2.146502168820985), ('KIAA1524', 1.5400330280389976), ('RFC3', 0.6647366461389285), ('SMC…	4865
ELK1	metacluster_183.3	0.0544258	3.51024	3.15255e-10	1	gene is annotated for similar motif taipale_cyt_meth__ELK1_NACCGGAAGTN_FL_meth ('ELK1 [ETS, CpG-meth]'; q-value = 3.15e-10)	frozenset({'weight>75.0%', 'activating', 'hg38_500bp_up_100bp_down_full_tx_v10_clust.genes_vs_motifs.rankings'})	[('SUPT4H1', 1.7909914843068075), ('TNPO3', 0.7324405497174906), ('GOLGA3', 3.894199325218985), ('SNRPB', 1.882272061107616), ('RPL27', 1.971442811759564), ('SLX4', 2.0613947487498705), ('SLC25A46', 15.137113709191858), ('RNASE6', 1.0074625431892814), ('DNAJB6', 2.955044936672055), ('NDUFA13', 0.5960092069672563), ('NCF4', 1.0171464388775366), ('SCOC', 2.595553985925362), ('RPS19', 0.620606374765…	2802
ELK1	metacluster_166.2	0.0510026	3.07461	2.03866e-10	1	gene is annotated for similar motif taipale_cyt_meth__ELK1_NACCGGAAGTN_eDBD_meth ('ELK1 [ETS, CpG-meth]'; q-value = 2.04e-10)	frozenset({'weight>75.0%', 'activating', 'hg38_500bp_up_100bp_down_full_tx_v10_clust.genes_vs_motifs.rankings'})	[('DNAJB6', 2.955044936672055), ('TNPO3', 0.7324405497174906), ('SUPT4H1', 1.7909914843068075), ('RPL27', 1.971442811759564), ('RPS21', 0.8860998144552555), ('NCF4', 1.0171464388775366), ('SLC25A46', 15.137113709191858), ('TFB2M', 1.4899312539964389), ('RPS19', 0.6206063747654585), ('SCOC', 2.595553985925362), ('CPSF7', 1.321567547663094), ('MMP7', 3.140711877335921), ('RNASE6', 1.007462543189281…	4987
ELK1	taipale_tf_pairs__ERF_FOXI1_RSCGGATGTTKWN_CAP_repr	0.0629244	4.59176	1.73025e-10	1	gene is annotated for similar motif taipale_tf_pairs__FOXO1_ELK1_RSCGGATGTTRTN_CAP ('FOXO1 [Fox] - ELK1 [ETS]'; q-value = 1.73e-10)	frozenset({'weight>75.0%', 'activating', 'hg38_500bp_up_100bp_down_full_tx_v10_clust.genes_vs_motifs.rankings'})	[('GOLGA3', 3.894199325218985), ('SYT11', 0.6965405051925965), ('C14orf119', 1.9739661499275665), ('RPL28', 1.0835125366953209), ('SLC25A46', 15.137113709191858), ('CPSF7', 1.321567547663094), ('EIF6', 0.9168636194066871), ('RPS16', 1.5693109126356333), ('CHCHD2', 0.8374831980570904), ('TNPO3', 0.7324405497174906), ('RPL19', 1.3826261888313052), ('RANGAP1', 5.611738126127354), ('METTL14', 0.69846…	4897
ELK1	taipale_tf_pairs__ETV5_HOXA2_RSCGGWAATKR_CAP	0.0575937	3.91339	5.55359e-11	1	motif similar to taipale_tf_pairs__ELK1_EVX1_RSCGGWANNNNYMATTA_CAP_repr ('ELK1 [ETS] - EVX1 [Homeo]'; q-value = 5.55e-11) which is directly annotated	frozenset({'weight>75.0%', 'activating', 'hg38_500bp_up_100bp_down_full_tx_v10_clust.genes_vs_motifs.rankings'})	[('ALDOA', 1.494822614251745), ('CLTC', 0.6260162603628832), ('MGAT1', 1.8301711413026165), ('GOLGA3', 3.894199325218985), ('RPS19', 0.6206063747654585), ('NFYC', 7.348243501884587), ('SUPT4H1', 1.7909914843068075), ('SNRPD2', 0.9656450670755355), ('MINK1', 3.969455494073413), ('URM1', 0.8327353879549642), ('SCOC', 2.595553985925362), ('OAZ1', 2.342226293232702), ('IL17C', 2.238461849789368), ('S…	1339
ELK1	metacluster_183.2	0.0583162	4.00534	8.76448e-14	1	motif similar to taipale_cyt_meth__ELK1_NACCGGAAGTN_FL_meth ('ELK1 [ETS, CpG-meth]'; q-value = 8.76e-14) which is directly annotated	frozenset({'weight>75.0%', 'activating', 'hg38_500bp_up_100bp_down_full_tx_v10_clust.genes_vs_motifs.rankings'})	[('RPS21', 0.8860998144552555), ('TFB2M', 1.4899312539964389), ('TUSC2', 0.8422472598721397), ('SNRPD2', 0.9656450670755355), ('STK36', 0.5882261979884168), ('SERP1', 1.1470362127679274), ('SUPT4H1', 1.7909914843068075), ('PUM3', 0.7144728049991595), ('RPL28', 1.0835125366953209), ('UBXN1', 2.4356729472151564), ('COG4', 0.81334018541898), ('NCBP2', 0.8388004617383003), ('ARHGEF6', 1.6563271429993…	2273
ELK1	metacluster_35.3	0.0569306	3.829	1.60591e-15	1	motif similar to taipale_cyt_meth__ELK1_NACCGGAAGTN_eDBD_meth ('ELK1 [ETS, CpG-meth]'; q-value = 1.61e-15) which is directly annotated	frozenset({'weight>75.0%', 'activating', 'hg38_500bp_up_100bp_down_full_tx_v10_clust.genes_vs_motifs.rankings'})	[('GOLGA3', 3.894199325218985), ('RPL28', 1.0835125366953209), ('UBB', 1.071970918181541), ('BLM', 0.62029237601471), ('STRAP', 0.6436110511414724), ('MYO19', 0.6569613467014437), ('DGKD', 1.1542521138295825), ('MGAT1', 1.8301711413026165), ('C20orf27', 0.6352244186730219), ('SUPT4H1', 1.7909914843068075), ('IFIH1', 1.675842798214191), ('PTK7', 0.6536893600266426), ('MKI67', 0.647074909842773), (…	796
ELK1	taipale_tf_pairs__ETV2_TEF_RSCGGAWNTTRCGYAAN_CAP	0.0515646	3.14613	3.71112e-18	1	gene is annotated for similar motif taipale_tf_pairs__ELK1_TEF_NSCGGAWNTTACGTAAN_CAP ('ELK1 [ETS] - TEF [bZIP]'; q-value = 3.71e-18)	frozenset({'weight>75.0%', 'activating', 'hg38_500bp_up_100bp_down_full_tx_v10_clust.genes_vs_motifs.rankings'})	[('CPSF7', 1.321567547663094), ('COG4', 0.81334018541898), ('RPS16', 1.5693109126356333), ('RPL19', 1.3826261888313052), ('BCKDHA', 0.857487336008909), ('RAB11A', 1.5504313971321562), ('RPL18A', 2.331118080488144), ('SNRPB', 1.882272061107616), ('TFB2M', 1.4899312539964389), ('MTIF3', 0.9814491365648026), ('C14orf119', 1.9739661499275665), ('RPS21', 0.8860998144552555), ('SERP1', 1.14703621276792…	4600
ELK1	metacluster_138.2	0.0573721	3.88519	0	1	gene is directly annotated	frozenset({'weight>75.0%', 'activating', 'hg38_500bp_up_100bp_down_full_tx_v10_clust.genes_vs_motifs.rankings'})	[('CPSF7', 1.321567547663094), ('TFB2M', 1.4899312539964389), ('SLC25A46', 15.137113709191858), ('WAS', 2.2973812401339666), ('TNPO3', 0.7324405497174906), ('TIGD1', 1.0963527490338736), ('SERP1', 1.1470362127679274), ('RPS16', 1.5693109126356333), ('NCF4', 1.0171464388775366), ('RPS19', 0.6206063747654585), ('GOLGA3', 3.894199325218985), ('EIF6', 0.9168636194066871), ('NDUFA13', 0.59600920696725…	4959
ELK1	metacluster_166.4	0.061375	4.39459	0	1	gene is directly annotated	frozenset({'weight>75.0%', 'activating', 'hg38_500bp_up_100bp_down_full_tx_v10_clust.genes_vs_motifs.rankings'})	[('C19orf25', 2.67746316125574), ('NDUFA13', 0.5960092069672563), ('SUPT4H1', 1.7909914843068075), ('SCOC', 2.595553985925362), ('TFB2M', 1.4899312539964389), ('ZBED9', 1.6439720937200226), ('FBXL18', 0.9805519409156552), ('RPL37A', 0.9296476363283014), ('RPS19', 0.6206063747654585), ('SNRPB', 1.882272061107616), ('MGAT1', 1.8301711413026165), ('APOC2', 0.6775769900154036), ('C14orf119', 1.973966…	4416
ELK1	metacluster_191.3	0.0586743	4.0509	0	1	gene is directly annotated	frozenset({'weight>75.0%', 'activating', 'hg38_500bp_up_100bp_down_full_tx_v10_clust.genes_vs_motifs.rankings'})	[('NDUFA13', 0.5960092069672563), ('FBXL18', 0.9805519409156552), ('TFB2M', 1.4899312539964389), ('MAGEC1', 1.1036081266191458), ('SLC25A46', 15.137113709191858), ('TIGD1', 1.0963527490338736), ('HEXA', 0.6812743047081984), ('SUPT4H1', 1.7909914843068075), ('ARHGEF6', 1.6563271429993167), ('SLC25A14', 1.1160752331092711), ('ZBED9', 1.6439720937200226), ('RPL19', 1.3826261888313052), ('TNPO3', 0.7…	2181
ELK1	metacluster_35.2	0.0581493	3.98409	0	1	gene is directly annotated	frozenset({'weight>75.0%', 'activating', 'hg38_500bp_up_100bp_down_full_tx_v10_clust.genes_vs_motifs.rankings'})	[('SMU1', 0.7359895200887939), ('RPS11', 0.7761785777033954), ('RFC3', 0.6647366461389285), ('PTRH2', 3.800038692641763), ('PPP4C', 0.8157703260688213), ('PUM3', 0.7144728049991595), ('RING1', 0.6837736779429457), ('CSAG3', 1.0535102744448792), ('COX8A', 0.7192367165157387), ('PLEKHJ1', 0.9295920213784168), ('UBXN2B', 3.0727352653112434), ('RPL27', 1.971442811759564), ('CDC37', 0.6070317084865399…	2317
ELK1	swissregulon__hs__ELK1	0.0518809	3.18638	0	1	gene is directly annotated	frozenset({'weight>75.0%', 'activating', 'hg38_500bp_up_100bp_down_full_tx_v10_clust.genes_vs_motifs.rankings'})	[('SUPT4H1', 1.7909914843068075), ('SNRPB', 1.882272061107616), ('URM1', 0.8327353879549642), ('IGLON5', 1.441689162756798), ('GOLGA3', 3.894199325218985), ('NDUFA13', 0.5960092069672563), ('UBXN1', 2.4356729472151564), ('MAGEC1', 1.1036081266191458), ('AHSA1', 1.477445355739896), ('RPS19', 0.6206063747654585), ('SLC25A46', 15.137113709191858), ('C19orf25', 2.67746316125574), ('EIF6', 0.916863619…	1966
ELK1	taipale__ELK1_full_NACTTCCGSCGGAARMN_repr	0.052133	3.21846	0	1	gene is directly annotated	frozenset({'weight>75.0%', 'activating', 'hg38_500bp_up_100bp_down_full_tx_v10_clust.genes_vs_motifs.rankings'})	[('SUPT4H1', 1.7909914843068075), ('SNRPB', 1.882272061107616), ('NDUFA13', 0.5960092069672563), ('SLC25A46', 15.137113709191858), ('TNPO3', 0.7324405497174906), ('FBXL18', 0.9805519409156552), ('GOLGA3', 3.894199325218985), ('MYO19', 0.6569613467014437), ('CPSF7', 1.321567547663094), ('METTL14', 0.6984693736136143), ('MGAT1', 1.8301711413026165), ('PPP4C', 0.8157703260688213), ('RPL27', 1.971442…	4950
ELK1	taipale_tf_pairs__E2F1_ELK1_SGCGCNNNNNNNNNNNCGGAAGN_CAP_repr	0.0609286	4.33778	0	1	gene is directly annotated	frozenset({'weight>75.0%', 'activating', 'hg38_500bp_up_100bp_down_full_tx_v10_clust.genes_vs_motifs.rankings'})	[('SLC25A46', 15.137113709191858), ('WAS', 2.2973812401339666), ('NDUFA13', 0.5960092069672563), ('CLIC1', 0.7269481976425396), ('TFB2M', 1.4899312539964389), ('RPL19', 1.3826261888313052), ('SMU1', 0.7359895200887939), ('RPS19', 0.6206063747654585), ('MRPL16', 6.421796354276225), ('EDARADD', 0.6891067205847005), ('DDX6', 0.9011095276496708), ('SUPT4H1', 1.7909914843068075), ('RAB31', 1.188648691…	4757
ELK1	taipale_tf_pairs__ELK1_EOMES_RSCGGAANNAGGYGYNA_CAP_repr	0.0515373	3.14265	0	1	gene is directly annotated	frozenset({'weight>75.0%', 'activating', 'hg38_500bp_up_100bp_down_full_tx_v10_clust.genes_vs_motifs.rankings'})	[('SUPT4H1', 1.7909914843068075), ('SLC16A2', 1.7294304083495464), ('ATG12', 8.038401927486865), ('NDUFA13', 0.5960092069672563), ('ADIPOR1', 0.6191604469611977), ('FCF1', 0.8776686154614024), ('GNG5', 1.4783972591182246), ('IPO11', 0.7412685724673519), ('SCOC', 2.595553985925362), ('SLC43A3', 1.053252449645648), ('ING2', 1.685743522819037), ('WAS', 2.2973812401339666), ('ACOT8', 3.15769239370914…	1033
ELK1	taipale_tf_pairs__ELK1_HOXA1_RCCGGAAGTAATTA_HT	0.0568535	3.81919	0	1	gene is directly annotated	frozenset({'weight>75.0%', 'activating', 'hg38_500bp_up_100bp_down_full_tx_v10_clust.genes_vs_motifs.rankings'})	[('SUPT4H1', 1.7909914843068075), ('TFB2M', 1.4899312539964389), ('TIGD1', 1.0963527490338736), ('IFIH1', 1.675842798214191), ('SNRPB', 1.882272061107616), ('C14orf119', 1.9739661499275665), ('AHSA1', 1.477445355739896), ('RPL28', 1.0835125366953209), ('PPHLN1', 1.1526335738593898), ('FDPS', 3.7238740876636713), ('METTL14', 0.6984693736136143), ('PSMC6', 1.50776127606582), ('HEXA', 0.681274304708…	4232
ELK1	taipale_tf_pairs__ELK1_TEF_NSCGGAWNTTACGTAAN_CAP	0.0582745	4.00002	0	1	gene is directly annotated	frozenset({'weight>75.0%', 'activating', 'hg38_500bp_up_100bp_down_full_tx_v10_clust.genes_vs_motifs.rankings'})	[('SUPT4H1', 1.7909914843068075), ('URM1', 0.8327353879549642), ('SNRPB', 1.882272061107616), ('GOLGA3', 3.894199325218985), ('IGLON5', 1.441689162756798), ('MRPL16', 6.421796354276225), ('BABAM1', 1.6048329300906294), ('GAPDH', 2.4870128036455887), ('SCOC', 2.595553985925362), ('DNAJB6', 2.955044936672055), ('PPP4C', 0.8157703260688213), ('MGAT1', 1.8301711413026165), ('AHSA1', 1.477445355739896…	3739
ELK1	taipale_tf_pairs__GCM1_ELK1_RKRNRGGCGGAARCGGAAGNN_CAP_repr	0.0519644	3.197	0	1	gene is directly annotated	frozenset({'weight>75.0%', 'activating', 'hg38_500bp_up_100bp_down_full_tx_v10_clust.genes_vs_motifs.rankings'})	[('SUPT4H1', 1.7909914843068075), ('SNRPB', 1.882272061107616), ('URM1', 0.8327353879549642), ('SLC25A46', 15.137113709191858), ('IGLON5', 1.441689162756798), ('MAGEC1', 1.1036081266191458), ('GOLGA3', 3.894199325218985), ('GAPDH', 2.4870128036455887), ('AHSA1', 1.477445355739896), ('MRPL16', 6.421796354276225), ('RPS5', 1.1596544732865317), ('RPS17', 0.7705434727109917), ('RPS19', 0.620606374765…	3298
ELK1	taipale_tf_pairs__HOXB2_ELK1_TAATKRCCGGAAGNN_CAP_repr	0.0509031	3.06194	0	1	gene is directly annotated	frozenset({'weight>75.0%', 'activating', 'hg38_500bp_up_100bp_down_full_tx_v10_clust.genes_vs_motifs.rankings'})	[('RPS21', 0.8860998144552555), ('COX8A', 0.7192367165157387), ('TNPO3', 0.7324405497174906), ('PPHLN1', 1.1526335738593898), ('ITGB7', 0.6077191045901035), ('RAB11A', 1.5504313971321562), ('RPL28', 1.0835125366953209), ('KIAA0141', 0.8781293941581405), ('SMAD1', 7.406290235732471), ('WAS', 2.2973812401339666), ('SNRPB', 1.882272061107616), ('G3BP1', 1.2242682474027051), ('DUSP23', 1.284846980639…	4148
ELK1	taipale_tf_pairs__TEAD4_ELK1_RGAATSCGGAAGYN_CAP	0.0521234	3.21723	0	1	gene is directly annotated	frozenset({'weight>75.0%', 'activating', 'hg38_500bp_up_100bp_down_full_tx_v10_clust.genes_vs_motifs.rankings'})	[('METTL14', 0.6984693736136143), ('SNRPB', 1.882272061107616), ('TFB2M', 1.4899312539964389), ('SNU13', 2.2010375973707266), ('RAB31', 1.188648691373579), ('TNPO3', 0.7324405497174906), ('SUPT4H1', 1.7909914843068075), ('PSME1', 0.8635421219589182), ('DSE', 1.551883563211875), ('RPLP2', 2.7221889143942635), ('TIMM8B', 1.5662803498428757), ('GOLGA3', 3.894199325218985), ('ZNF148', 0.6762964181595…	4865
ELK1	transfac_pro__M03819	0.050932	3.06562	0	1	gene is directly annotated	frozenset({'weight>75.0%', 'activating', 'hg38_500bp_up_100bp_down_full_tx_v10_clust.genes_vs_motifs.rankings'})	[('RPS11', 0.7761785777033954), ('PPP4C', 0.8157703260688213), ('PUM3', 0.7144728049991595), ('SMU1', 0.7359895200887939), ('PTRH2', 3.800038692641763), ('ATP6AP2', 1.591958472106437), ('CSAG3', 1.0535102744448792), ('HIVEP2', 2.815477706196616), ('CDC37', 0.6070317084865399), ('RFC3', 0.6647366461389285), ('BZW1', 1.1031329341582243), ('GOLGA3', 3.894199325218985), ('RAB11A', 1.5504313971321562)…	835
ELK3	jaspar__MA1708.1	0.0545605	4.02264	7.0734e-06	1	gene is annotated for similar motif taipale_cyt_meth__ELK3_NACCGGAAGTN_eDBD_meth ('ELK3 [ETS, CpG-meth]'; q-value = 7.07e-06)	frozenset({'weight>75.0%', 'activating', 'hg38_500bp_up_100bp_down_full_tx_v10_clust.genes_vs_motifs.rankings'})	[('ZNF384', 29.44904542289829), ('ITGB1', 0.7031374373933639), ('TIMM23', 3.742501457194713), ('ABI2', 1.400966279985799), ('SUMO1', 3.3124851074148234), ('TPM3', 1.6143407603134723), ('ANKRD40', 3.5393617020692547), ('GDI2', 1.1214949798376117), ('VPS25', 1.1223918466416236), ('KEAP1', 2.117796475514338), ('MAGED1', 1.4579880684172333), ('LMNB1', 1.8824189277626544), ('LLPH', 0.9395577885895868)…	4969
ELK3	taipale_tf_pairs__HOXB2_ELF1_TAATKRNNNNGGAAGTN_CAP_repr	0.0497769	3.22013	6.1634e-06	1	gene is annotated for similar motif taipale_cyt_meth__ELK3_NACCGGAAGTN_eDBD_meth ('ELK3 [ETS, CpG-meth]'; q-value = 6.16e-06)	frozenset({'weight>75.0%', 'activating', 'hg38_500bp_up_100bp_down_full_tx_v10_clust.genes_vs_motifs.rankings'})	[('ZNF384', 29.44904542289829), ('C17orf62', 1.747289057843801), ('NELFE', 2.586622247375544), ('TMEM33', 1.974598943146413), ('GOLGA3', 1.2653779727890533), ('SUPT4H1', 0.9243222171676336), ('POLDIP2', 2.693289840442809), ('GTPBP4', 1.894364242389966), ('ARPC4', 1.5635573403860714), ('SETX', 1.89662261379852), ('ZNF701', 0.6107328222844269), ('COX8A', 0.9749529430749946), ('NCF4', 0.712963070594…	4929
ELK3	metacluster_183.4	0.050142	3.28137	5.13382e-06	1	gene is annotated for similar motif taipale_cyt_meth__ELK3_NACCGGAAGTN_eDBD_meth ('ELK3 [ETS, CpG-meth]'; q-value = 5.13e-06)	frozenset({'weight>75.0%', 'activating', 'hg38_500bp_up_100bp_down_full_tx_v10_clust.genes_vs_motifs.rankings'})	[('C17orf62', 1.747289057843801), ('ZNF384', 29.44904542289829), ('ARFIP1', 2.304173341000112), ('CPSF7', 2.616900358848251), ('VPS25', 1.1223918466416236), ('TFG', 0.5845551372257018), ('NELFE', 2.586622247375544), ('G6PD', 0.8746832758795318), ('FIBP', 1.1266410360427497), ('PPIL2', 0.6212748483595678), ('TAF12', 0.8078004739954212), ('COA6', 0.611171435871497), ('TMEM33', 1.974598943146413), (…	4222
ELK3	jaspar__MA1483.2	0.0519284	3.58108	8.21638e-07	1	motif similar to taipale_cyt_meth__ELK3_NACCGGAAGTN_FL_meth_repr ('ELK3 [ETS, CpG-meth]'; q-value = 8.22e-07) which is directly annotated	frozenset({'weight>75.0%', 'activating', 'hg38_500bp_up_100bp_down_full_tx_v10_clust.genes_vs_motifs.rankings'})	[('ZNF384', 29.44904542289829), ('TMEM33', 1.974598943146413), ('ARPC2', 4.99647728363573), ('NELFE', 2.586622247375544), ('SUMO1', 3.3124851074148234), ('ZRANB2', 7.420008278844457), ('WDR55', 1.8987074825733692), ('ARFIP1', 2.304173341000112), ('ARHGAP1', 0.6357338787149908), ('C17orf62', 1.747289057843801), ('TXN2', 1.6816154431979795), ('SLC38A10', 1.8686207464343467), ('SUPT4H1', 0.924322217…	4116
ELK3	metacluster_183.3	0.0487095	3.04105	1.59683e-07	0.919315	motif similar to cisbp__M01481 ('ETV3L[gene ID: ENSG00000253831 species: Homo sapiens TF status: inferred TF family: Ets DBDs: Ets]; Elk3[gene ID: ENSMUSG00000008398 species: Mus musculus TF status: direct TF family: Ets DBDs: Ets]; Erf[gene ID: ENSMUSG00000040857 species: Mus musculus TF status: inferred TF family: Ets DBDs: Ets]'; q-value = 1.6e-07) which is annotated for orthologous gene ENSMU…	frozenset({'weight>75.0%', 'activating', 'hg38_500bp_up_100bp_down_full_tx_v10_clust.genes_vs_motifs.rankings'})	[('ZNF384', 29.44904542289829), ('FKBP1A', 2.763002942113628), ('VPS25', 1.1223918466416236), ('SSR2', 1.2932998193737293), ('GOLGA3', 1.2653779727890533), ('MAGED1', 1.4579880684172333), ('POLDIP2', 2.693289840442809), ('C17orf62', 1.747289057843801), ('NELFE', 2.586622247375544), ('NORAD', 4.392723591661536), ('ARFIP1', 2.304173341000112), ('SUPT4H1', 0.9243222171676336), ('CHMP1A', 1.748364127…	4183
ELK3	taipale_tf_pairs__ETS2_RCCGGAAGTG_HT	0.0493801	3.15355	4.18693e-08	1	gene is annotated for similar motif taipale_cyt_meth__ELK3_NACCGGAAGTN_eDBD ('ELK3 [ETS]'; q-value = 4.19e-08)	frozenset({'weight>75.0%', 'activating', 'hg38_500bp_up_100bp_down_full_tx_v10_clust.genes_vs_motifs.rankings'})	[('MED13L', 2.0662668752092817), ('PBX3', 0.9624427694474982), ('TNKS2', 0.6861737390631513), ('CSNK1A1L', 5.107291982379548), ('RAB12', 0.6053515123173949), ('LMNB1', 1.8824189277626544), ('USP33', 0.7131674041346038), ('PAQR3', 0.9132797628997902), ('LPGAT1', 2.07487312910825), ('SLC44A1', 0.7769995848410572), ('NR3C1', 1.2385125741247465), ('C9orf72', 1.9834113511068157), ('FGD5-AS1', 2.610512…	3228
ELK3	metacluster_167.5	0.0527145	3.71295	8.57631e-09	1	motif similar to tfdimers__MD00044 ('M00971_forward_6_M01797_reverse dimer: Ets / SIRT6'; q-value = 8.58e-09) which is directly annotated	frozenset({'weight>75.0%', 'activating', 'hg38_500bp_up_100bp_down_full_tx_v10_clust.genes_vs_motifs.rankings'})	[('ZNF384', 29.44904542289829), ('C17orf62', 1.747289057843801), ('VPS25', 1.1223918466416236), ('MAGED1', 1.4579880684172333), ('ARFIP1', 2.304173341000112), ('NELFE', 2.586622247375544), ('POLDIP2', 2.693289840442809), ('SSR2', 1.2932998193737293), ('SUPT4H1', 0.9243222171676336), ('FKBP1A', 2.763002942113628), ('ARPC2', 4.99647728363573), ('TMEM33', 1.974598943146413), ('CPSF7', 2.616900358848…	4630
ELK3	metacluster_138.2	0.0488598	3.06625	0	1	gene is directly annotated	frozenset({'weight>75.0%', 'activating', 'hg38_500bp_up_100bp_down_full_tx_v10_clust.genes_vs_motifs.rankings'})	[('CTBP2', 4.998371788677009), ('PDLIM2', 1.6514746474449322), ('NCF4', 0.7129630705944645), ('PATZ1', 2.275112372697471), ('ACTB', 7.767100079307106), ('PRKCD', 0.9150013611380526), ('ALOX5AP', 0.701478428227421), ('TAGAP', 0.6195503746939957), ('SLC22A15', 3.28396979470099), ('CD53', 10.514139169893738), ('ERBIN', 6.300610236993083), ('SYK', 3.5894354992045225), ('LSP1', 0.6680879868336481), ('…	3861
ELK3	metacluster_166.4	0.0524609	3.6704	0	1	gene is directly annotated	frozenset({'weight>75.0%', 'activating', 'hg38_500bp_up_100bp_down_full_tx_v10_clust.genes_vs_motifs.rankings'})	[('ZNF384', 29.44904542289829), ('C17orf62', 1.747289057843801), ('ITGB1', 0.7031374373933639), ('PRKAR1A', 0.7227301747361001), ('VPS25', 1.1223918466416236), ('ERBIN', 6.300610236993083), ('GOLGA3', 1.2653779727890533), ('SETX', 1.89662261379852), ('GDI2', 1.1214949798376117), ('CTBP2', 4.998371788677009), ('MAGED1', 1.4579880684172333), ('UTP3', 16.225041390739715), ('RASSF3', 0.61892693474524…	4935
ELK3	metacluster_191.3	0.0504617	3.335	0	1	gene is directly annotated	frozenset({'weight>75.0%', 'activating', 'hg38_500bp_up_100bp_down_full_tx_v10_clust.genes_vs_motifs.rankings'})	[('ZNF384', 29.44904542289829), ('ITGB1', 0.7031374373933639), ('C17orf62', 1.747289057843801), ('SSR2', 1.2932998193737293), ('VPS25', 1.1223918466416236), ('SETX', 1.89662261379852), ('MAGED1', 1.4579880684172333), ('FKBP1A', 2.763002942113628), ('GOLGA3', 1.2653779727890533), ('PRKAR1A', 0.7227301747361001), ('RASSF3', 0.6189269347452466), ('FXYD5', 11.815852600064275), ('GDI2', 1.121494979837…	3182
ELK3	metacluster_35.2	0.0533292	3.81607	0	1	gene is directly annotated	frozenset({'weight>75.0%', 'activating', 'hg38_500bp_up_100bp_down_full_tx_v10_clust.genes_vs_motifs.rankings'})	[('ZNF384', 29.44904542289829), ('C17orf62', 1.747289057843801), ('POLDIP2', 2.693289840442809), ('VPS25', 1.1223918466416236), ('MAGED1', 1.4579880684172333), ('ARFIP1', 2.304173341000112), ('NELFE', 2.586622247375544), ('FKBP1A', 2.763002942113628), ('SUPT4H1', 0.9243222171676336), ('SSR2', 1.2932998193737293), ('NORAD', 4.392723591661536), ('PPID', 1.1132328808278205), ('CHMP1A', 1.74836412792…	4956
ELK3	metacluster_35.3	0.0515356	3.51518	0	1	gene is directly annotated	frozenset({'weight>75.0%', 'activating', 'hg38_500bp_up_100bp_down_full_tx_v10_clust.genes_vs_motifs.rankings'})	[('ZNF384', 29.44904542289829), ('C17orf62', 1.747289057843801), ('PDLIM2', 1.6514746474449322), ('SUPT4H1', 0.9243222171676336), ('MAGED1', 1.4579880684172333), ('VPS25', 1.1223918466416236), ('TMEM33', 1.974598943146413), ('DDX21', 0.778238764954005), ('ARFIP1', 2.304173341000112), ('SSR2', 1.2932998193737293), ('NELFE', 2.586622247375544), ('WDR55', 1.8987074825733692), ('GOLGA3', 1.2653779727…	3689
ERG	swissregulon__hs__ELK1	0.0473189	3.13187	8.80312e-06	1	gene is annotated for similar motif taipale_cyt_meth__ERG_NACCGGAARYN_eDBD ('ERG [ETS]'; q-value = 8.8e-06)	frozenset({'weight>75.0%', 'activating', 'hg38_500bp_up_100bp_down_full_tx_v10_clust.genes_vs_motifs.rankings'})	[('SLC25A46', 1.3910284140473923), ('LARP4', 4.239424181616553), ('ZKSCAN1', 4.520468048793301), ('SEC31A', 1.2045807457896531), ('UNC45A', 0.9434388951033869), ('PSMA6', 2.974846904162994), ('MRPL20', 0.8484322729201791), ('UBL5', 0.7830327705966555), ('RPF2', 1.0187972525577915), ('TIMMDC1', 3.117551663354885), ('GTF2A2', 1.670215586047058), ('PPP1R11', 5.212603349288333), ('RAD50', 0.849394111…	4273
ERG	metacluster_191.2	0.050843	3.74744	5.76028e-07	0.966597	gene is orthologous to ENSMUSG00000040732 in M. musculus (identity = 96%) which is annotated for similar motif hocomoco__ERG_MOUSE.H11MO.0.A ('ERG_MOUSE'; q-value = 5.76e-07)	frozenset({'weight>75.0%', 'activating', 'hg38_500bp_up_100bp_down_full_tx_v10_clust.genes_vs_motifs.rankings'})	[('ING4', 2.044482597214094), ('TPRKB', 2.2777163165218264), ('RPS16', 7.891511605351676), ('DFFA', 1.9258756392423952), ('RPS19', 9.292260303238868), ('C7orf49', 1.1407166956622086), ('PRPF6', 5.762669265281084), ('RPS7', 6.182067614285249), ('GSPT1', 3.459093110729155), ('UNC45A', 0.9434388951033869), ('NME2', 4.269976262299277), ('TMA16', 3.373692469373529), ('RPL37', 11.940716916817063), ('AR…	4603
ERG	metacluster_191.3	0.0468294	3.04638	1.02915e-14	1	gene is annotated for similar motif taipale__ERG_full_ACCGGAARTN ('ERG monomeric ETS full'; q-value = 1.03e-14)	frozenset({'weight>75.0%', 'activating', 'hg38_500bp_up_100bp_down_full_tx_v10_clust.genes_vs_motifs.rankings'})	[('TSSC4', 0.7883458906016539), ('TPRKB', 2.2777163165218264), ('ING4', 2.044482597214094), ('EXOSC4', 1.702309276334932), ('PROSER2-AS1', 0.6857395141453559), ('C7orf49', 1.1407166956622086), ('RPL37', 11.940716916817063), ('SLU7', 0.7493267930096696), ('UNC45A', 0.9434388951033869), ('TAF7', 2.88983287388653), ('TMEM230', 1.0391287455967313), ('ZBTB33', 0.8173535288684758), ('TIPRL', 0.83914248…	4990
ERG	metacluster_138.2	0.0467424	3.03118	0	1	gene is directly annotated	frozenset({'weight>75.0%', 'activating', 'hg38_500bp_up_100bp_down_full_tx_v10_clust.genes_vs_motifs.rankings'})	[('TPRKB', 2.2777163165218264), ('ING4', 2.044482597214094), ('TSSC4', 0.7883458906016539), ('TAF7', 2.88983287388653), ('RPS19', 9.292260303238868), ('RPL37', 11.940716916817063), ('ZBTB33', 0.8173535288684758), ('TMEM230', 1.0391287455967313), ('C7orf49', 1.1407166956622086), ('ZKSCAN1', 4.520468048793301), ('UNC45A', 0.9434388951033869), ('RPS14', 12.477737376627871), ('EIF3L', 3.0175639695377…	4935
ERG	metacluster_166.4	0.0466912	3.02223	0	1	gene is directly annotated	frozenset({'weight>75.0%', 'activating', 'hg38_500bp_up_100bp_down_full_tx_v10_clust.genes_vs_motifs.rankings'})	[('ATXN7L3B', 1.2050220438019823), ('DAD1', 3.650102849496933), ('EID1', 3.370627784166396), ('IPO11', 4.859682046191841), ('PDS5B', 1.1837620492577885), ('DGUOK', 0.9680574037531092), ('PRAME', 6.91477120352774), ('LYPLAL1', 1.6498546282832045), ('CCNG2', 6.298379431228654), ('PIK3C3', 2.5874759291591256), ('TMEM184C', 1.0688663000396827), ('HSPA14', 1.1642138126257937), ('DAGLB', 5.380734263457…	3933
ETS2	metacluster_183.4	0.0518845	3.88701	9.86202e-06	1	motif similar to transfac_pro__M07379 ('V$ETS2_Q4: c-Ets-2'; q-value = 9.86e-06) which is directly annotated	frozenset({'weight>75.0%', 'activating', 'hg38_500bp_up_100bp_down_full_tx_v10_clust.genes_vs_motifs.rankings'})	[('ING4', 2.0430586907604225), ('MRPS22', 1.7053458731762696), ('CENPH', 2.4735997458866845), ('HDHD2', 0.6417705132421953), ('C7orf49', 1.2504452865405802), ('PRPF6', 3.598421776758312), ('TNPO3', 1.920777880712624), ('E2F8', 1.3408599705943534), ('RPS19BP1', 1.1820257219239183), ('TMA16', 2.8368675185051404), ('EPN1', 0.663872018064216), ('NOSIP', 2.4119474998209167), ('TPD52L2', 0.637583743114…	4888
ETS2	jaspar__MA1483.2	0.0526879	4.03229	4.19804e-06	1	motif similar to taipale_tf_pairs__ETS2_RCCGGAAGTG_HT ('ETS2 [ETS]'; q-value = 4.2e-06) which is directly annotated	frozenset({'weight>75.0%', 'activating', 'hg38_500bp_up_100bp_down_full_tx_v10_clust.genes_vs_motifs.rankings'})	[('FKBP1A', 12.520824985877049), ('NOSIP', 2.4119474998209167), ('TP53RK', 1.998273606055848), ('NR1H2', 0.6516560623405238), ('C17orf62', 2.642954838952581), ('ING4', 2.0430586907604225), ('MRPS22', 1.7053458731762696), ('C1orf52', 1.0747378870863755), ('UBL7', 2.8876769436975707), ('TADA3', 6.923741263757141), ('GOLGA3', 0.6596096033393606), ('C7orf49', 1.2504452865405802), ('SLC25A11', 1.60968…	4941
ETS2	taipale_tf_pairs__FOXO1_ELK3_RCCGGAWGTKKW_CAP	0.0478907	3.1648	1.53616e-06	1	gene is annotated for similar motif transfac_pro__M02064 ('V$CETS2_02: c-ets-2'; q-value = 1.54e-06)	frozenset({'weight>75.0%', 'activating', 'hg38_500bp_up_100bp_down_full_tx_v10_clust.genes_vs_motifs.rankings'})	[('NR1H2', 0.6516560623405238), ('FKBP1A', 12.520824985877049), ('TP53RK', 1.998273606055848), ('ING4', 2.0430586907604225), ('NOSIP', 2.4119474998209167), ('NME7', 0.7110539309959091), ('MRPS22', 1.7053458731762696), ('TADA3', 6.923741263757141), ('TAF7', 9.27816171723885), ('C17orf62', 2.642954838952581), ('C1orf52', 1.0747378870863755), ('ZBTB33', 1.1265522053694674), ('ARPC3', 8.9132238273595…	4945
ETS2	metacluster_183.3	0.0506448	3.66283	7.74126e-07	0.916844	gene is orthologous to ENSMUSG00000022895 in M. musculus (identity = 91%) which is annotated for similar motif transfac_pro__M01989 ('V$CETS2_01: Ets2 (c-ets-2)'; q-value = 7.74e-07)	frozenset({'weight>75.0%', 'activating', 'hg38_500bp_up_100bp_down_full_tx_v10_clust.genes_vs_motifs.rankings'})	[('ING4', 2.0430586907604225), ('BTBD2', 0.7768761265975709), ('C17orf62', 2.642954838952581), ('NR1H2', 0.6516560623405238), ('NOSIP', 2.4119474998209167), ('TRAPPC10', 1.3498363375654754), ('RPL28', 2.3786756601722563), ('TADA3', 6.923741263757141), ('TBRG1', 0.6664593831850251), ('SEC14L1', 1.6400816063914634), ('TMEM33', 0.6017611698775425), ('SLU7', 0.9094438973433346), ('GOLGA3', 0.65960960…	4973
ETS2	metacluster_191.2	0.0508227	3.69501	7.66509e-07	1	motif similar to taipale_tf_pairs__ETS2_RCCGGAAGTG_HT ('ETS2 [ETS]'; q-value = 7.67e-07) which is directly annotated	frozenset({'weight>75.0%', 'activating', 'hg38_500bp_up_100bp_down_full_tx_v10_clust.genes_vs_motifs.rankings'})	[('ARGLU1', 10.663087496718614), ('CCNG2', 1.496010031836755), ('ING4', 2.0430586907604225), ('DCAKD', 1.0812227954730362), ('DPYSL2', 1.364514588671972), ('OARD1', 0.5950988727787101), ('RSU1', 1.0193698894734564), ('ZBTB33', 1.1265522053694674), ('BTBD2', 0.7768761265975709), ('TAF7', 9.27816171723885), ('ATAD5', 0.6132278454277426), ('SMARCD2', 1.49814120207512), ('ADAR', 5.703193506264043), (…	4353
ETS2	metacluster_35.3	0.0487716	3.32409	6.8943e-08	1	motif similar to transfac_pro__M08881 ('V$ETSLIKE_Q4: ETSLIKE'; q-value = 6.89e-08) which is directly annotated	frozenset({'weight>75.0%', 'activating', 'hg38_500bp_up_100bp_down_full_tx_v10_clust.genes_vs_motifs.rankings'})	[('PRKCSH', 2.09722985495943), ('ECH1', 0.8666562130860505), ('AP3D1', 3.204323644162853), ('C1orf174', 2.541160324656336), ('DAXX', 7.796984939428545), ('KMT5B', 1.1894220835352751), ('CYB5R3', 7.973245759701473), ('PHF8', 0.8724384650889546), ('FUZ', 2.3825024480539065), ('ZNF507', 1.647501544086254), ('VAMP2', 1.0046698545780224), ('C6orf48', 0.6176869540151196), ('GNAI2', 8.080631890389375), …	1115
ETS2	metacluster_166.4	0.0533688	4.15542	2.33385e-11	1	motif similar to transfac_pro__M02064 ('V$CETS2_02: c-ets-2'; q-value = 2.33e-11) which is directly annotated	frozenset({'weight>75.0%', 'activating', 'hg38_500bp_up_100bp_down_full_tx_v10_clust.genes_vs_motifs.rankings'})	[('KMT5B', 1.1894220835352751), ('CD58', 0.7572574850631397), ('RLIM', 1.5397971107534658), ('BEX3', 4.385795401690989), ('RPRD2', 2.634658211802931), ('COX20', 0.87515419683558), ('ANKRD13A', 0.5852546118050538), ('METTL3', 0.9763927158297974), ('PPP1R21', 2.326073794874), ('PRKCSH', 2.09722985495943), ('BTBD2', 0.7768761265975709), ('PLAGL1', 1.0457674568209516), ('LUC7L3', 11.587196059566995),…	1604
ETS2	metacluster_166.2	0.0525141	4.00087	4.7424e-14	1	motif similar to taipale_cyt_meth__ETS2_NACCGGANNNNNNTCCGGTN_FL ('ETS2 [ETS]'; q-value = 4.74e-14) which is directly annotated	frozenset({'weight>75.0%', 'activating', 'hg38_500bp_up_100bp_down_full_tx_v10_clust.genes_vs_motifs.rankings'})	[('ECH1', 0.8666562130860505), ('PRKCSH', 2.09722985495943), ('AP3D1', 3.204323644162853), ('AES', 4.5525785399217416), ('C1orf174', 2.541160324656336), ('FUZ', 2.3825024480539065), ('VAMP2', 1.0046698545780224), ('PHF8', 0.8724384650889546), ('XPR1', 0.6519677374692772), ('UBN2', 0.913694512086654), ('BTBD2', 0.7768761265975709), ('ZNF507', 1.647501544086254), ('PCMTD1', 1.1009543860730755), ('C…	1946
ETS2	metacluster_138.2	0.0523794	3.97651	0	1	gene is directly annotated	frozenset({'weight>75.0%', 'activating', 'hg38_500bp_up_100bp_down_full_tx_v10_clust.genes_vs_motifs.rankings'})	[('C17orf62', 2.642954838952581), ('TTC14', 1.583883986902786), ('TBRG1', 0.6664593831850251), ('NOSIP', 2.4119474998209167), ('FAM32A', 3.2691879645970303), ('CSNK1G1', 1.3444940665199256), ('BIN3', 1.1516236217775744), ('RBM34', 0.7502964581655283), ('TSG101', 5.954147214510533), ('SLU7', 0.9094438973433346), ('CPSF7', 1.8275459449558855), ('CHFR', 5.165678020113313), ('AP1M1', 1.34128205056363…	4864
ETS2	metacluster_191.3	0.0533633	4.15442	0	1	gene is directly annotated	frozenset({'weight>75.0%', 'activating', 'hg38_500bp_up_100bp_down_full_tx_v10_clust.genes_vs_motifs.rankings'})	[('ING4', 2.0430586907604225), ('TMEM33', 0.6017611698775425), ('NOSIP', 2.4119474998209167), ('FAM32A', 3.2691879645970303), ('DGUOK', 1.0320804307510134), ('ARPC2', 19.0058675321688), ('CHCHD5', 1.130297007547693), ('EPN1', 0.663872018064216), ('PSMC6', 0.997817867657886), ('PPP1R11', 1.546576411519418), ('UBE4A', 0.6351167670654398), ('ANKRD17', 0.6796938206265644), ('ZRANB2', 0.80630769925232…	4596
ETS2	metacluster_35.2	0.0510096	3.7288	0	1	gene is directly annotated	frozenset({'weight>75.0%', 'activating', 'hg38_500bp_up_100bp_down_full_tx_v10_clust.genes_vs_motifs.rankings'})	[('NOSIP', 2.4119474998209167), ('NR1H2', 0.6516560623405238), ('ING4', 2.0430586907604225), ('BTBD2', 0.7768761265975709), ('FKBP1A', 12.520824985877049), ('GOLGA3', 0.6596096033393606), ('NME7', 0.7110539309959091), ('SLU7', 0.9094438973433346), ('MAGED1', 4.008751610676063), ('GATAD1', 1.7897156559764622), ('TMEM230', 1.1032394411445792), ('C17orf62', 2.642954838952581), ('LUC7L2', 5.506061597…	4884
ETS2	taipale_tf_pairs__ETS2_RCCGGAAGTG_HT	0.0508756	3.70457	0	1	gene is directly annotated	frozenset({'weight>75.0%', 'activating', 'hg38_500bp_up_100bp_down_full_tx_v10_clust.genes_vs_motifs.rankings'})	[('CWC22', 5.068843190455196), ('GDI2', 1.0500697654519893), ('CHTOP', 2.922973077763038), ('ARFGAP3', 1.4374984127866035), ('PPP2R2A', 1.1444535033272818), ('ATP6V0C', 5.93327042116545), ('SYNCRIP', 1.65152680524286), ('R3HCC1L', 0.9012124321292964), ('WTAP', 0.6787398341903133), ('CTNNB1', 0.7386227972292124), ('CPSF2', 0.99041510829457), ('IST1', 1.2319192694478445), ('THAP4', 2.74569802236416…	2105
ETV1	taipale_tf_pairs__ETV2_SOX15_RSCGGAANNNNNNYWTTGT_CAP_repr	0.0606148	3.59244	7.21224e-10	1	gene is annotated for similar motif transfac_pro__M02065 ('V$ER81_02: ER81'; q-value = 7.21e-10)	frozenset({'weight>75.0%', 'activating', 'hg38_500bp_up_100bp_down_full_tx_v10_clust.genes_vs_motifs.rankings'})	[('CBWD5', 0.6703404866450526), ('MICU2', 2.2703051573350783), ('JAK1', 2.679163231077036), ('TOMM7', 1.903982557547592), ('UFM1', 0.6300933769951707), ('TMEM155', 1.411685958235559), ('MAGT1', 11.76689547906932), ('ABHD12B', 0.7268571331489736), ('SRBD1', 5.662120419753506), ('RNF2', 0.9034736596967567), ('PGGT1B', 0.8055427882431407), ('XBP1', 1.2305204419887965), ('PRCP', 3.4869917559070887), …	3072
ETV1	taipale_tf_pairs__GCM1_ELK1_RTGCGGGCGGAAGTN_CAP_2	0.0563246	3.12796	5.10489e-11	1	gene is annotated for similar motif taipale_tf_pairs__GCM1_ETV1_RTRNNGGCGGAAGTN_CAP ('GCM1 [GCM] - ETV1 [ETS]'; q-value = 5.1e-11)	frozenset({'weight>75.0%', 'activating', 'hg38_500bp_up_100bp_down_full_tx_v10_clust.genes_vs_motifs.rankings'})	[('SRBD1', 5.662120419753506), ('FMN1', 1.5256477421617698), ('TIMM10', 2.2329612376208403), ('FBXW7', 4.078203436724197), ('RNF2', 0.9034736596967567), ('IL32', 3.648374136544708), ('GEMIN8', 0.8320504751102699), ('NXT2', 4.317786597085407), ('TMEM155', 1.411685958235559), ('CD300C', 0.91285873948785), ('MICU2', 2.2703051573350783), ('UFM1', 0.6300933769951707)]	541
ETV2	jaspar__MA1952.1	0.0542179	3.12324	2.1134e-06	1	motif similar to transfac_pro__M08879 ('V$ER71_Q2_01: ER71'; q-value = 2.11e-06) which is directly annotated	frozenset({'weight>75.0%', 'activating', 'hg38_500bp_up_100bp_down_full_tx_v10_clust.genes_vs_motifs.rankings'})	[('SSR2', 2.1369227022856023), ('SPINK13', 1.2119612617421556), ('AKT1S1', 0.6828890990809384), ('LSM3', 0.8539017432673511), ('HSD17B2', 1.938181391280216), ('SPI1', 1.2719167635716977), ('CD37', 0.6348710500665983), ('SNORD3D', 1.0991528359445362), ('FOXO3', 3.973577305947421), ('OVGP1', 1.0552286306045298), ('PLD4', 3.26681747752879), ('ADGRF5', 0.6660419841944608), ('STXBP1', 0.78254649782423…	2234
ETV4	jaspar__MA1933.1	0.0626229	3.31632	7.51579e-06	1	gene is annotated for similar motif jaspar__MA0764.3 ('ETV4'; q-value = 7.52e-06)	frozenset({'weight>75.0%', 'activating', 'hg38_500bp_up_100bp_down_full_tx_v10_clust.genes_vs_motifs.rankings'})	[('ESYT2', 0.6196839262248889), ('PPM1A', 1.071683697283252), ('ARHGDIA', 2.876200132980956), ('RHEB', 4.006744887403467), ('TRIP6', 2.889433288220108), ('FAM107B', 0.8755523483851632), ('ZNF593', 2.209712979921399), ('FEZ1', 0.6789954741965498), ('THOC1', 1.5537701009229756), ('UBE2T', 1.9859021410573992), ('PSMD3', 1.578970819647217), ('QSOX2', 0.6189551362641273), ('SMC4', 2.9046484590888126),…	877
ETV4	taipale_tf_pairs__ETV2_RFX5_NCCGGAAGYNNCNTAGCAACS_CAP_repr	0.0618915	3.2477	7.87066e-07	1	gene is annotated for similar motif taipale__ETV4_DBD_ACCGGAAGTN ('ETV4 monomeric ETS DBD'; q-value = 7.87e-07)	frozenset({'weight>75.0%', 'activating', 'hg38_500bp_up_100bp_down_full_tx_v10_clust.genes_vs_motifs.rankings'})	[('BAG5', 1.5763029196202714), ('SYNCRIP', 0.5969483708109908), ('GHITM', 1.057189702403385), ('ABCF1', 0.7153364668983186), ('TNS2', 1.5116660027137947), ('MGST3', 4.742123608838188), ('PSMA3', 0.6885658721159463), ('H2AFJ', 0.6110258557605855), ('DNAJC9', 0.810985508909662), ('STK38L', 0.7709823010748902), ('SSR2', 3.016688072937096), ('HYI', 1.118954541248637), ('RHEB', 4.006744887403467), ('I…	670
ETV4	taipale_tf_pairs__ETV5_FOXI1_RSCGGATGTTGN_CAP	0.060122	3.08169	2.76269e-10	1	gene is annotated for similar motif taipale_tf_pairs__FOXO1_ETV4_RCCGGAWGTKKN_CAP ('FOXO1 [Fox] - ETV4 [ETS]'; q-value = 2.76e-10)	frozenset({'weight>75.0%', 'activating', 'hg38_500bp_up_100bp_down_full_tx_v10_clust.genes_vs_motifs.rankings'})	[('GTF2B', 1.220172737147332), ('KIFC3', 2.15496883116043), ('FAM107B', 0.8755523483851632), ('TMEM55B', 0.8710783540369285), ('AOC3', 0.7680974829174803), ('CTSG', 0.8380838332694417), ('NCALD', 0.8651780591626357), ('ETF1', 1.4911200960636253), ('ADM5', 2.478544175837003), ('SF3A3', 0.7101545192846038), ('SLIRP', 1.290995976564758), ('TGFB1I1', 0.7059560883314973), ('BRCC3', 0.6426169380568736)…	891
ETV5	taipale_tf_pairs__ERF_DLX3_RSCGGAANNNNYAATTA_CAP_repr	0.0530858	3.57691	1.22288e-06	1	motif similar to taipale_tf_pairs__ETV5_EVX1_RSCGGWAATNNNNATTAN_CAP ('ETV5 [ETS] - EVX1 [Homeo]'; q-value = 1.22e-06) which is directly annotated	frozenset({'weight>75.0%', 'activating', 'hg38_500bp_up_100bp_down_full_tx_v10_clust.genes_vs_motifs.rankings'})	[('ICA1L', 11.25890172781575), ('RAE1', 1.763551671167298), ('PFKP', 3.293360407904527), ('TPMT', 8.43672329769502), ('RANBP3', 9.847901358429633), ('GPATCH2L', 1.302694981100958), ('SREK1', 6.110206078889423), ('RSF1', 0.8986007952730456), ('RNVU1-17', 0.9635721457162584), ('CMTM6', 0.8702571557786448), ('KCNJ1', 1.0531214922476206), ('JMJD1C', 3.5903761066316044), ('ZSCAN12', 2.0630130155306867…	4993
ETV6	jaspar__MA1483.2	0.0541826	4.19538	9.08378e-06	1	motif similar to jaspar__MA0645.1 ('ETV6'; q-value = 9.08e-06) which is directly annotated	frozenset({'weight>75.0%', 'activating', 'hg38_500bp_up_100bp_down_full_tx_v10_clust.genes_vs_motifs.rankings'})	[('CCAR2', 0.6635304761540199), ('HDHD2', 2.6839188527099997), ('NOSIP', 0.8020618096714034), ('SSR2', 7.586862149895021), ('AURKAIP1', 3.0743301969172583), ('ALG10B', 4.648723211369459), ('ERCC5', 2.22306622709616), ('FANCM', 1.1963306711820072), ('VPS25', 4.21059206758091), ('STXBP5', 4.763333599652406), ('EXOSC4', 3.945929513563694), ('CDC27', 3.877580660440057), ('ING4', 4.734931270130521), (…
'	1.9593797376804227)	('HMGN3-AS1'	0.7456517095997743)	('NAV1'	0.9371828055804556)	('LCOR'	0.7749097414422497)	('ZNF30'	0.8026474325050647)
ETV6	metacluster_166.2	0.0518735	3.81592	7.59664e-06	1	motif similar to transfac_pro__M00971 ('V$ETS_Q6: Ets'; q-value = 7.6e-06) which is directly annotated	frozenset({'weight>75.0%', 'activating', 'hg38_500bp_up_100bp_down_full_tx_v10_clust.genes_vs_motifs.rankings'})	[('C17orf62', 1.536228682229532), ('ZNF578', 0.6486222655350494), ('KNOP1', 2.351369928140588), ('SLC25A46', 1.7471795493841995), ('LARP4', 3.107441144201575), ('MCRS1', 1.1095001038084038), ('ZKSCAN1', 10.273784054700672), ('KRIT1', 5.1406776978994415), ('FIBP', 0.7039742180910952), ('SEC31A', 8.792182494941859), ('PSMA6', 5.685887375339722), ('ASPSCR1', 1.0883210001995387), ('RPS6KC1', 0.806256…
1688045585170703)	('DLG1'	1.8270868368130155)	('GHITM'	1.0099542940916528)	('PCBD1'	1.780744987070923)	('RUNX1'	13.486687472557994)	('HSP90AA1'
ETV6	taipale_tf_pairs__ELF2_NATGCGGAAGTR_HT	0.0532289	4.03865	5.15696e-06	1	gene is annotated for similar motif jaspar__MA0645.1 ('ETV6'; q-value = 5.16e-06)	frozenset({'weight>75.0%', 'activating', 'hg38_500bp_up_100bp_down_full_tx_v10_clust.genes_vs_motifs.rankings'})	[('ZNF384', 1.1562227574407236), ('ING4', 4.734931270130521), ('XRCC5', 8.769261137452418), ('CD2BP2', 2.814018991791392), ('MRPS22', 1.639589182619308), ('ICA1L', 1.1618855185910433), ('RPS16', 27.072395489540536), ('DFFA', 0.6898028245100355), ('SENP1', 1.206624522883576), ('C21orf59', 1.044450587240518), ('CENPH', 0.9520801160017652), ('HDHD2', 2.6839188527099997), ('RPS19', 19.739943418410324…
01175357829342)	('MEGF8'	1.045414929675205)	('CUTC'	2.9881914815611434)	('ZNF451'	18.15562423099289)	('LOC105371814'	3.682761299610808)	('SGK3'
ETV6	jaspar__MA1708.1	0.0469958	3.01436	1.21299e-06	1	motif similar to jaspar__MA0645.1 ('ETV6'; q-value = 1.21e-06) which is directly annotated	frozenset({'weight>75.0%', 'activating', 'hg38_500bp_up_100bp_down_full_tx_v10_clust.genes_vs_motifs.rankings'})	[('VPS25', 4.21059206758091), ('ZNF384', 1.1562227574407236), ('NOSIP', 0.8020618096714034), ('CCAR2', 0.6635304761540199), ('C17orf62', 1.536228682229532), ('CD2BP2', 2.814018991791392), ('ING4', 4.734931270130521), ('MRPS22', 1.639589182619308), ('SSR2', 7.586862149895021), ('TIMM23', 2.3891958341213604), ('SRBD1', 1.0582673477985698), ('MTMR9', 1.8727512718322932), ('EXOSC4', 3.945929513563694…
PSMD8'	3.973862622058633)	('INTS8'	2.2911150808800147)	('ZNF85'	1.2055597481100704)	('C19orf48'	4.710711689183937)	('SCAMP3'	6.908679971762172)
ETV6	metacluster_138.2	0.0557624	4.45499	7.94392e-08	0.83299	motif similar to transfac_pro__M01993 ('V$TEL1_01: TEL1'; q-value = 7.94e-08) which is annotated for orthologous gene ENSMUSG00000030199 in M. musculus (identity = 83%)	frozenset({'weight>75.0%', 'activating', 'hg38_500bp_up_100bp_down_full_tx_v10_clust.genes_vs_motifs.rankings'})	[('VPS25', 4.21059206758091), ('AURKAIP1', 3.0743301969172583), ('ZNF384', 1.1562227574407236), ('ING4', 4.734931270130521), ('CCAR2', 0.6635304761540199), ('NOSIP', 0.8020618096714034), ('CD2BP2', 2.814018991791392), ('NME7', 0.5918801899890677), ('MRPS22', 1.639589182619308), ('SLC39A9', 1.0143018636482026), ('TAF7', 3.310003728862468), ('SYF2', 0.97513771669262), ('TIMM23', 2.3891958341213604)…
65337320467)	('ZNF720'	0.8043007788600277)	('KIF14'	5.857592916789966)	('TRIM56'	0.9484882566428844)	('MIF'	10.861661588489156)	('NDUFA7'
ETV6	metacluster_183.4	0.0494249	3.41355	3.1848e-08	0.83299	motif similar to cisbp__M01491 ('Etv6[gene ID: ENSMUSG00000030199 species: Mus musculus TF status: direct TF family: Ets DBDs: Ets]'; q-value = 3.18e-08) which is annotated for orthologous gene ENSMUSG00000030199 in M. musculus (identity = 83%)	frozenset({'weight>75.0%', 'activating', 'hg38_500bp_up_100bp_down_full_tx_v10_clust.genes_vs_motifs.rankings'})	[('ING4', 4.734931270130521), ('ZNF384', 1.1562227574407236), ('C17orf62', 1.536228682229532), ('SLC39A9', 1.0143018636482026), ('CD2BP2', 2.814018991791392), ('NOSIP', 0.8020618096714034), ('ZNF226', 4.769967860259304), ('NELFE', 3.917588276503878), ('RPL28', 12.447287337326772), ('RPS19', 19.739943418410324), ('AURKAIP1', 3.0743301969172583), ('MTMR9', 1.8727512718322932), ('TMEM33', 3.81845718…
5.284302028374347)	('RRAGA'	1.6020242809329683)	('PARP4'	5.292038583666616)	('NFATC3'	2.393426454590317)	('C7orf73'	3.906641725373895)	('MSH2'
ETV6	metacluster_191.3	0.0562044	4.52762	2.26724e-08	1	motif similar to transfac_pro__M00971 ('V$ETS_Q6: Ets'; q-value = 2.27e-08) which is directly annotated	frozenset({'weight>75.0%', 'activating', 'hg38_500bp_up_100bp_down_full_tx_v10_clust.genes_vs_motifs.rankings'})	[('FANCL', 2.5142743118433484), ('ATXN7L3B', 4.155503719594921), ('DAD1', 3.297323644592137), ('XRCC5', 8.769261137452418), ('EID1', 0.7521717810864407), ('IPO11', 5.828980602977926), ('LSM5', 0.8146770567669476), ('PDS5B', 3.2496942095183203), ('DGUOK', 3.675998142780605), ('PRAME', 7.622470272156678), ('SRSF10', 1.027481364857576), ('ATAD5', 7.325725457103091), ('UBE3C', 5.599736620568084), ('C…
'EIF3D'	9.4404366243295)	('ZCCHC7'	9.022927910244809)	('USP48'	2.461782765743218)	('UBE2M'	0.7860500581588766)	('EFTUD2'	5.588096664047356)
ETV6	metacluster_166.4	0.0556928	4.44355	1.18107e-09	0.83299	motif similar to transfac_pro__M01993 ('V$TEL1_01: TEL1'; q-value = 1.18e-09) which is annotated for orthologous gene ENSMUSG00000030199 in M. musculus (identity = 83%)	frozenset({'weight>75.0%', 'activating', 'hg38_500bp_up_100bp_down_full_tx_v10_clust.genes_vs_motifs.rankings'})	[('SMARCAD1', 6.343556120998833), ('ATXN7L3B', 4.155503719594921), ('XRCC5', 8.769261137452418), ('SLC39A10', 3.0564676561885378), ('RMI2', 1.3914436877068963), ('FANCL', 2.5142743118433484), ('XRCC2', 1.2484890331951797), ('MTIF3', 4.29322693996293), ('RCC2', 8.613319038356803), ('NREP', 8.947880819175362), ('PIK3C3', 2.180059679524413), ('PDS5B', 3.2496942095183203), ('EID1', 0.7521717810864407…
16)	('STK38'	2.3651763334501408)	('NFRKB'	0.6215599635810741)	('SRSF6'	0.881806431370378)	('ATP5O'	7.273304995578172)	('HENMT1'
ETV6	metacluster_35.2	0.048679	3.29097	0	1	gene is directly annotated	frozenset({'weight>75.0%', 'activating', 'hg38_500bp_up_100bp_down_full_tx_v10_clust.genes_vs_motifs.rankings'})	[('TMEM184C', 5.209354422567491), ('ARGLU1', 2.1710950414854246), ('CCNG2', 3.145415228480973), ('ILF3', 8.522266402791645), ('ING4', 4.734931270130521), ('MCM6', 1.6615882290189938), ('DCAKD', 0.5945187256876705), ('PIK3C3', 2.180059679524413), ('ATXN7L3B', 4.155503719594921), ('OARD1', 1.735998006992446), ('RBM4', 6.063973163608172), ('MCM5', 1.0331747776207505), ('RSU1', 3.851050343421647), ('…
'	2.6558202692267256)	('NIPA1'	0.9686884618869652)	('TRMT10C'	4.053608428296255)	('SCAF11'	4.828561396896298)	('PEX6'	0.7049230129955227)
ETV6	swissregulon__hs__ETV6	0.0496103	3.444	0	1	gene is directly annotated	frozenset({'weight>75.0%', 'activating', 'hg38_500bp_up_100bp_down_full_tx_v10_clust.genes_vs_motifs.rankings'})	[('PTBP1', 7.880096105181768), ('PRKCSH', 9.48916029572079), ('CCAR1', 8.416138726342647), ('ECH1', 8.412777174867987), ('AP3D1', 1.886046238049671), ('C1orf174', 3.990710026071867), ('ILF3', 8.522266402791645), ('NPM1', 26.353450787209123), ('DAXX', 5.604262361190216), ('MRPL52', 1.0130323911142358), ('RPS14', 27.134931712760437), ('RPL13A', 23.002191778220062), ('KMT5B', 3.4278279052209597), ('…	1570
FLI1	metacluster_35.2	0.0486928	3.02286	0	1	gene is directly annotated	frozenset({'weight>75.0%', 'activating', 'hg38_500bp_up_100bp_down_full_tx_v10_clust.genes_vs_motifs.rankings'})	[('ING4', 4.922694985190362), ('XRCC5', 1.44518216759187), ('CD2BP2', 0.7748045784680547), ('MRPS22', 0.8262457822484672), ('ITGB1', 3.1411485908274117), ('FAM207A', 0.6655335402224877), ('USE1', 1.217474936534242), ('UBXN8', 1.037015076021613), ('RPS19BP1', 1.67773808713748), ('USF1', 0.8143383375540268), ('MED17', 0.7790492276381233), ('TPD52L2', 1.1281920198727453), ('SSR1', 3.3993417536659667…	4270
FOSB	metacluster_111.3	0.0474096	3.20906	2.09139e-06	1	gene is annotated for similar motif taipale_cyt_meth__FOSB_NRTGACGTCAYN_eDBD ('FOSB [bZIP]'; q-value = 2.09e-06)	frozenset({'weight>75.0%', 'activating', 'hg38_500bp_up_100bp_down_full_tx_v10_clust.genes_vs_motifs.rankings'})	[('LOC100506844', 1.0411521805769002), ('ZMAT1', 1.4340846713150055), ('WDR62', 1.7425874771699417), ('ARHGDIA', 1.920925846166134), ('SUGT1', 1.7802072723551694), ('EZH2', 0.7966613569738675), ('ACTN1', 3.4857390550393976), ('CEP135', 4.917558142417913), ('MAZ', 1.0280795391777109), ('BAIAP2-AS1', 1.3150807010343015), ('SNORD60', 0.7137888825743904), ('PPHLN1', 2.045906752768938), ('FNDC3A', 0.7…	1297
FOSL1	tfdimers__MD00011	0.06807	3.43034	2.79754e-06	1	motif similar to tfdimers__MD00475 ('M01230_reverse_5_M00924_forward dimer: ZNF333 / AP-1'; q-value = 2.8e-06) which is directly annotated	frozenset({'weight>75.0%', 'activating', 'hg38_500bp_up_100bp_down_full_tx_v10_clust.genes_vs_motifs.rankings'})	[('ZSCAN1', 1.1245904835096985), ('PARP8', 0.7821245481476901), ('LGALS3', 0.6193832876720669), ('RBM4B', 0.6171440749601543), ('PPIF', 4.517379709286564), ('SNCAIP', 0.873103917081749), ('DDX46', 1.0017626168400442), ('MTIF3', 1.1750954918883174), ('GFRA1', 1.4100008989999695), ('FAM126A', 0.9533966258698218), ('PLEKHF1', 1.9419647607881607), ('RDX', 0.8518291851211308), ('RARG', 3.1943096466883…	1283
FOSL1	tfdimers__MD00200	0.069867	3.58749	5.5796e-09	1	motif similar to tfdimers__MD00165 ('M01712_reverse_5_M00925_forward dimer: CRX / AP-1'; q-value = 5.58e-09) which is directly annotated	frozenset({'weight>75.0%', 'activating', 'hg38_500bp_up_100bp_down_full_tx_v10_clust.genes_vs_motifs.rankings'})	[('LGALS3', 0.6193832876720669), ('ZSCAN1', 1.1245904835096985), ('BCL6', 2.7244230507370104), ('MTIF3', 1.1750954918883174), ('LOC105372672', 0.6679997866285385), ('PPIF', 4.517379709286564), ('RBM4B', 0.6171440749601543), ('SBDS', 2.0594456012518307), ('PARP8', 0.7821245481476901), ('PLEKHF1', 1.9419647607881607), ('HRASLS5', 1.2140771776217405), ('LYPD6B', 1.078916281580978), ('SNCAIP', 0.8731…	522
FOSL1	tfdimers__MD00261	0.0690002	3.51168	3.10698e-09	1	motif similar to tfdimers__MD00479 ('M01127_forward_9_M00925_forward dimer: ISL1 / AP-1'; q-value = 3.11e-09) which is directly annotated	frozenset({'weight>75.0%', 'activating', 'hg38_500bp_up_100bp_down_full_tx_v10_clust.genes_vs_motifs.rankings'})	[('MTIF3', 1.1750954918883174), ('LGALS3', 0.6193832876720669), ('SNCAIP', 0.873103917081749), ('PPIF', 4.517379709286564), ('LOC105372672', 0.6679997866285385), ('PLEKHF1', 1.9419647607881607), ('ZSCAN1', 1.1245904835096985)]	153
FOSL2	metacluster_2.5	0.0525576	3.09262	2.57943e-10	1	motif similar to tfdimers__MD00098 ('M01665_forward_9_M00925_forward dimer: IRF-8 / AP-1'; q-value = 2.58e-10) which is directly annotated	frozenset({'weight>75.0%', 'activating', 'hg38_500bp_up_100bp_down_full_tx_v10_clust.genes_vs_motifs.rankings'})	[('PRKAR1A', 2.242584145325194), ('FNDC3B', 4.007302919447359), ('PKNOX2', 0.783245970494908), ('ADIPOR1', 1.059368445503997), ('AK3', 1.102569648220169), ('MIER1', 1.7115028002379131), ('DISC1', 1.863501691926378), ('SH3GLB1', 0.8757954129450647), ('LGALS3', 4.188309350938477), ('MKNK1', 0.7823241794517215), ('ARL4A', 3.5567172555843194), ('ZFR', 5.904939995511478), ('CEPT1', 0.8333473998037823)…	577
FOXG1	tfdimers__MD00125	0.0849672	3.03118	7.88772e-06	1	gene is annotated for similar motif tfdimers__MD00110 ('M01735_reverse_5_M01216_forward dimer: PITX3 / FOXO1'; q-value = 7.89e-06)	frozenset({'weight>75.0%', 'activating', 'hg38_500bp_up_100bp_down_full_tx_v10_clust.genes_vs_motifs.rankings'})	[('LINC01596', 1.556241922573152), ('PLCH2', 0.9784148401649878), ('LOC101927817', 0.5970116630415554), ('INPP5B', 3.5813938355279524), ('CDC73', 2.078333288512125), ('LINC00623', 1.6249346644253049), ('EPN1', 1.0562217847919513), ('USP37', 9.928007733657058), ('CAPN1', 0.7533261633089586), ('TEAD2', 2.3581126113044166)]	2108
FOXI1	metacluster_166.2	0.102288	3.32321	8.95643e-07	1	gene is annotated for similar motif taipale_tf_pairs__ETV2_FOXI1_RSCGGAANNRYMAACAN_CAP ('ETV2 [ETS] - FOXI1 [Fox]'; q-value = 8.96e-07)	frozenset({'weight>75.0%', 'activating', 'hg38_500bp_up_100bp_down_full_tx_v10_clust.genes_vs_motifs.rankings'})	[('CALHM2', 1.4586915969897691), ('BRI3', 2.060660794655444), ('LINC01449', 6.337099126612578), ('WWC3', 1.1829372809778147), ('PRDM2', 0.7800966664876954), ('REC114', 5.227684919943097)]	686
FOXI1	metacluster_35.2	0.100173	3.22561	1.16132e-07	1	gene is annotated for similar motif jaspar__MA1935.1 ('ERF::FOXI1'; q-value = 1.16e-07)	frozenset({'weight>75.0%', 'activating', 'hg38_500bp_up_100bp_down_full_tx_v10_clust.genes_vs_motifs.rankings'})	[('WWC3', 1.1829372809778147), ('PRDM2', 0.7800966664876954), ('LINC00894', 0.9705751697884848), ('CACNG4', 0.9829450735421364), ('INSM1', 1.3378960491705696), ('AP1M1', 1.7363543179143548), ('PLS3-AS1', 2.03777118881347), ('FOXI1', 1.0), ('COBL', 1.2077082721077996), ('ZNF316', 3.93955644157386), ('EPN1', 0.6464737375556386), ('DHPS', 2.911441690059518), ('PODNL1', 0.7028001634456673), ('CXCL16'…	2200
FOXI1	metacluster_191.3	0.108403	3.60543	1.02465e-07	1	gene is annotated for similar motif taipale_tf_pairs__ETV2_FOXI1_RSCGGAANNRYMAACAN_CAP ('ETV2 [ETS] - FOXI1 [Fox]'; q-value = 1.02e-07)	frozenset({'weight>75.0%', 'activating', 'hg38_500bp_up_100bp_down_full_tx_v10_clust.genes_vs_motifs.rankings'})	[('BRI3', 2.060660794655444), ('CACNG4', 0.9829450735421364), ('CALHM2', 1.4586915969897691), ('PRDM2', 0.7800966664876954), ('FGR', 0.8245214244663823), ('FGD5', 0.8592769667998104), ('COBL', 1.2077082721077996), ('REC114', 5.227684919943097), ('INSM1', 1.3378960491705696)]	1317
FOXI1	metacluster_166.4	0.109619	3.66155	2.50768e-08	1	motif similar to jaspar__MA1935.1 ('ERF::FOXI1'; q-value = 2.51e-08) which is directly annotated	frozenset({'weight>75.0%', 'activating', 'hg38_500bp_up_100bp_down_full_tx_v10_clust.genes_vs_motifs.rankings'})	[('PRDM2', 0.7800966664876954), ('EPN1', 0.6464737375556386), ('B3GNT3', 1.6647957288796071), ('LILRB2', 1.3286124139329496), ('SEZ6', 1.4387961052279004), ('SPTBN2', 0.7832867381488908), ('PODNL1', 0.7028001634456673), ('CACNG4', 0.9829450735421364), ('WWC3', 1.1829372809778147)]	1382
FOXI1	metacluster_138.2	0.108121	3.59242	1.10525e-08	1	gene is annotated for similar motif taipale_tf_pairs__ETV2_FOXI1_RSCGGAANNRYMAACAN_CAP ('ETV2 [ETS] - FOXI1 [Fox]'; q-value = 1.11e-08)	frozenset({'weight>75.0%', 'activating', 'hg38_500bp_up_100bp_down_full_tx_v10_clust.genes_vs_motifs.rankings'})	[('SEZ6', 1.4387961052279004), ('MAP3K15', 0.5942292385220368), ('RFT1', 3.5143415117309083), ('GGCX', 2.098265421777883), ('SPTBN2', 0.7832867381488908), ('AP1M1', 1.7363543179143548), ('FGD5', 0.8592769667998104)]	826
FOXI1	taipale_tf_pairs__FOXO1_ELK3_RCCGGAWGTKKW_CAP	0.0957316	3.02065	2.95224e-10	1	motif similar to taipale_tf_pairs__ERF_FOXI1_RSCGGATGTTKWN_CAP_repr ('ERF [ETS] - FOXI1 [Fox]'; q-value = 2.95e-10) which is directly annotated	frozenset({'weight>75.0%', 'activating', 'hg38_500bp_up_100bp_down_full_tx_v10_clust.genes_vs_motifs.rankings'})	[('CALHM2', 1.4586915969897691), ('BRI3', 2.060660794655444), ('CACNG4', 0.9829450735421364), ('INSM1', 1.3378960491705696), ('FGR', 0.8245214244663823)]	230
FOXI1	taipale_tf_pairs__ETV2_FOXO6_RCCGGATGTTKWN_CAP	0.0990624	3.17437	2.06879e-14	1	motif similar to taipale_tf_pairs__ERF_FOXI1_RSCGGATGTTKWN_CAP_repr ('ERF [ETS] - FOXI1 [Fox]'; q-value = 2.07e-14) which is directly annotated	frozenset({'weight>75.0%', 'activating', 'hg38_500bp_up_100bp_down_full_tx_v10_clust.genes_vs_motifs.rankings'})	[('INSM1', 1.3378960491705696), ('LINC01449', 6.337099126612578), ('BRI3', 2.060660794655444), ('FGD5', 0.8592769667998104), ('KIAA1755', 1.22217064637472), ('ZNF316', 3.93955644157386)]	865
FOXI1	taipale_tf_pairs__ELK1_FOXI1_RSCGGATGTKKN_CAP	0.113338	3.83316	0	1	gene is directly annotated	frozenset({'weight>75.0%', 'activating', 'hg38_500bp_up_100bp_down_full_tx_v10_clust.genes_vs_motifs.rankings'})	[('INSM1', 1.3378960491705696), ('GGCX', 2.098265421777883), ('ZNF8', 1.3658264374469258), ('KIAA1755', 1.22217064637472), ('LILRB2', 1.3286124139329496), ('CACNG4', 0.9829450735421364)]	700
FOXI1	taipale_tf_pairs__ERF_FOXI1_RSCGGATGTTKWN_CAP_repr	0.103133	3.36225	0	1	gene is directly annotated	frozenset({'weight>75.0%', 'activating', 'hg38_500bp_up_100bp_down_full_tx_v10_clust.genes_vs_motifs.rankings'})	[('EPN1', 0.6464737375556386), ('ERMP1', 1.0139188477223704), ('LTA4H', 2.334934033624367), ('NOSIP', 2.046637524146353), ('GGCX', 2.098265421777883)]	586
GABPA	hdpi__ELF2	0.051621	3.48948	6.21819e-06	0.960352	gene is orthologous to ENSMUSG00000008976 in M. musculus (identity = 96%) which is annotated for similar motif cisbp__M00157 ('ETV3L[gene ID: ENSG00000253831 species: Homo sapiens TF status: inferred TF family: Ets DBDs: Ets]; Erf[gene ID: ENSMUSG00000040857 species: Mus musculus TF status: inferred TF family: Ets DBDs: Ets]; Gabpa[gene ID: ENSMUSG00000008976 species: Mus musculus TF status: dire…	frozenset({'weight>75.0%', 'activating', 'hg38_500bp_up_100bp_down_full_tx_v10_clust.genes_vs_motifs.rankings'})	[('FKBP1A', 0.7633617099471371), ('HDHD2', 0.9811951891249756), ('NOSIP', 0.7880463155997374), ('SSR2', 0.6882091700717546), ('ALG10B', 11.708467977734593), ('FANCM', 1.0419911270777351), ('CEP57L1', 0.6963626266775517), ('ZNF655', 2.476473750467718), ('SETX', 1.248019076877105), ('NIF3L1', 1.9830234462241745), ('LRRFIP1', 1.540854083322177), ('DHX36', 0.9068747052336068), ('AP3B1', 1.33748593038…	4876
GABPA	swissregulon__hs__ELK1	0.049214	3.1089	5.71987e-06	0.960352	gene is orthologous to ENSMUSG00000008976 in M. musculus (identity = 96%) which is annotated for similar motif cisbp__M00157 ('ETV3L[gene ID: ENSG00000253831 species: Homo sapiens TF status: inferred TF family: Ets DBDs: Ets]; Erf[gene ID: ENSMUSG00000040857 species: Mus musculus TF status: inferred TF family: Ets DBDs: Ets]; Gabpa[gene ID: ENSMUSG00000008976 species: Mus musculus TF status: dire…	frozenset({'weight>75.0%', 'activating', 'hg38_500bp_up_100bp_down_full_tx_v10_clust.genes_vs_motifs.rankings'})	[('RMDN1', 1.6789573295243505), ('SENP1', 0.857538964548024), ('HDHD2', 0.9811951891249756), ('TMEM167A', 0.7156935213294018), ('KATNA1', 0.9469245599942084), ('IDI1', 0.7109306444182595), ('TFB1M', 1.720382137639753), ('ABI2', 0.910194653594172), ('EPN1', 1.6755147411951692), ('NOSIP', 0.7880463155997374), ('SSR1', 1.395932374588494), ('SNRNP27', 1.1993762855461303), ('NIF3L1', 1.983023446224174…	4551
GABPA	hdpi__ETV4	0.0492393	3.11289	2.27281e-06	1	gene is annotated for similar motif taipale_cyt_meth__GABPA_NACCGGAAGTN_eDBD ('GABPA [ETS]'; q-value = 2.27e-06)	frozenset({'weight>75.0%', 'activating', 'hg38_500bp_up_100bp_down_full_tx_v10_clust.genes_vs_motifs.rankings'})	[('FKBP1A', 0.7633617099471371), ('NOSIP', 0.7880463155997374), ('TMEM167A', 0.7156935213294018), ('RMDN1', 1.6789573295243505), ('SSR2', 0.6882091700717546), ('IDI1', 0.7109306444182595), ('SRBD1', 0.8293424973981209), ('ALG10B', 11.708467977734593), ('SENP1', 0.857538964548024), ('ZBTB33', 1.8490431736707584), ('EPN1', 1.6755147411951692), ('TIPRL', 1.0810480613499311), ('MTIF2', 0.908648373911…	4802
GABPA	cisbp__M02645	0.0486876	3.02567	2.26908e-06	1	gene is annotated for similar motif transfac_pro__M02074 ('V$GABPA_02: GABPalpha'; q-value = 2.27e-06)	frozenset({'weight>75.0%', 'activating', 'hg38_500bp_up_100bp_down_full_tx_v10_clust.genes_vs_motifs.rankings'})	[('FKBP1A', 0.7633617099471371), ('TMEM167A', 0.7156935213294018), ('NOSIP', 0.7880463155997374), ('SYT11', 0.7173176858604315), ('IDI1', 0.7109306444182595), ('SRBD1', 0.8293424973981209), ('RMDN1', 1.6789573295243505), ('ZBTB33', 1.8490431736707584), ('ARPC3', 0.7853212860712276), ('EPN1', 1.6755147411951692), ('ALG10B', 11.708467977734593), ('SSR2', 0.6882091700717546), ('HDHD2', 0.98119518912…	4934
GABPA	metacluster_138.2	0.0489198	3.06239	0	1	gene is directly annotated	frozenset({'weight>75.0%', 'activating', 'hg38_500bp_up_100bp_down_full_tx_v10_clust.genes_vs_motifs.rankings'})	[('SMARCAD1', 0.6420757155991413), ('COPS5', 1.3146486190794218), ('ROCK2', 0.7050225762519052), ('IPO7', 1.406385061774088), ('SPATA7', 2.334852055829959), ('USP33', 0.6368228979456044), ('GABPB1', 9.484845616505172), ('ATF6', 0.7440707264947998), ('PGBD1', 0.7682525429919633), ('DCXR', 0.7649962835545828), ('PHACTR2', 0.7905506534385891), ('MAGEL2', 1.2904862337498446), ('ACTL6A', 0.83529108343…	4972
GABPA	metacluster_166.4	0.0487317	3.03264	0	1	gene is directly annotated	frozenset({'weight>75.0%', 'activating', 'hg38_500bp_up_100bp_down_full_tx_v10_clust.genes_vs_motifs.rankings'})	[('RAD21', 2.400506750161598), ('PDS5B', 0.7615483941116149), ('DGUOK', 0.8060492944083069), ('ATAD5', 2.1625074038871013), ('XRCC2', 0.6810393513129086), ('CDK1', 1.3877161438644086), ('ZNF518A', 0.8930498180918778), ('KATNA1', 0.9469245599942084), ('RPL32', 1.15955717792029), ('SERP1', 2.574698179822799), ('TMX1', 2.149035078824004), ('RMDN1', 1.6789573295243505), ('SPDL1', 0.5829109854801345),…	4904
GABPA	metacluster_191.3	0.0505148	3.31457	0	1	gene is directly annotated	frozenset({'weight>75.0%', 'activating', 'hg38_500bp_up_100bp_down_full_tx_v10_clust.genes_vs_motifs.rankings'})	[('SMARCAD1', 0.6420757155991413), ('XRCC2', 0.6810393513129086), ('NREP', 6.325466223925521), ('PDS5B', 0.7615483941116149), ('CDK1', 1.3877161438644086), ('WRB', 2.071580096712358), ('FBXO9', 0.911709771262222), ('CLK1', 0.683050503907506), ('ADAM10', 1.513702829841369), ('HNRNPU', 1.103383574071973), ('CBX5', 1.5039544690917954), ('ATAD5', 2.1625074038871013), ('SRBD1', 0.8293424973981209), ('…	4945
GATA2	metacluster_166.4	0.0468759	3.01422	9.18469e-09	1	motif similar to tfdimers__MD00562 ('M00025_forward_24_M00789_forward dimer: Elk-1 / GATA'; q-value = 9.18e-09) which is directly annotated	frozenset({'weight>75.0%', 'activating', 'hg38_500bp_up_100bp_down_full_tx_v10_clust.genes_vs_motifs.rankings'})	[('WHAMMP2', 1.2158320915363916), ('XRN1', 2.4133829393328563), ('ACBD7', 0.7709227765267668), ('BCAP29', 3.559299078392401), ('ATF7IP', 2.4593931142109504), ('OSGIN2', 0.9403982976539932), ('RAB3GAP1', 2.00350441278711), ('RPS24', 2.9616028664033744), ('ZSCAN26', 0.7139231819998328), ('TNFAIP8', 3.4969237155274704), ('RPAP3', 0.6588205505873238), ('KLHL24', 2.6544737131254106), ('CRYGD', 2.42025…	4962
GATA2	metacluster_141.5	0.0516764	3.86511	2.32052e-19	1	motif similar to tfdimers__MD00250 ('M00789_reverse_9_M00059_forward dimer: GATA / YY1'; q-value = 2.32e-19) which is directly annotated	frozenset({'weight>75.0%', 'activating', 'hg38_500bp_up_100bp_down_full_tx_v10_clust.genes_vs_motifs.rankings'})	[('NUP153', 1.867112594610026), ('PSMD14', 1.1581712632857235), ('C11orf70', 0.6363985582742789), ('XRN1', 2.4133829393328563), ('SMIM10L1', 6.250202244384933), ('BCAP29', 3.559299078392401), ('TMBIM1', 1.8951461663785616), ('WHAMMP2', 1.2158320915363916), ('RTCB', 0.7865999417655835), ('HTATSF1', 3.469996500243553), ('METTL8', 1.5713636582380777), ('RPS24', 2.9616028664033744), ('CENPJ', 0.83292…	4996
GATA3	tfdimers__MD00103	0.0649086	3.34794	5.46208e-09	1	gene is annotated for similar motif tfdimers__MD00273 ('M00083_forward_7_M00789_reverse dimer: MZF1 / GATA'; q-value = 5.46e-09)	frozenset({'weight>75.0%', 'activating', 'hg38_500bp_up_100bp_down_full_tx_v10_clust.genes_vs_motifs.rankings'})	[('LINC00332', 1.047862159019336), ('GNG2', 0.7138881129947615), ('SATB2', 4.516830305480032), ('SLC35F3', 0.8973420417981822), ('LOC100506725', 1.4773116982767998), ('CD2', 4.33356084998431), ('MAPK15', 1.859670956096813), ('SKAP1', 1.2077672992496666), ('BCL2', 2.171099925760808), ('KLRB1', 3.1363439479880784), ('XXYLT1-AS2', 1.2020495783592653), ('LOC100129027', 3.0001162774503363), ('SLC26A5'…	559
GATA3	tfdimers__MD00245	0.0671071	3.5644	0	1	gene is directly annotated	frozenset({'weight>75.0%', 'activating', 'hg38_500bp_up_100bp_down_full_tx_v10_clust.genes_vs_motifs.rankings'})	[('SYNE1', 0.8556091888569289), ('SOCS2', 1.085515283320134), ('LRP4', 0.696037344884035), ('MCF2L-AS1', 1.121325589637134), ('SLC35F3', 0.8973420417981822), ('USP7', 1.1465724314612875), ('CCNO', 0.7382236701538621), ('CLUHP3', 1.7605026178276473), ('MAPK15', 1.859670956096813), ('LDHAL6A', 0.9955019440538332), ('TNFAIP3', 3.14310932827914), ('CARNMT1', 2.271468837500572), ('WNT5A', 0.6428376822…	1043
GFI1B	tfdimers__MD00562	0.0580858	3.24994	9.30735e-10	1	gene is annotated for similar motif tfdimers__MD00265 ('M00087_forward_5_M01067_forward dimer: Ik-2 / Gfi1'; q-value = 9.31e-10)	frozenset({'weight>75.0%', 'activating', 'hg38_500bp_up_100bp_down_full_tx_v10_clust.genes_vs_motifs.rankings'})	[('NKX2-4', 1.1779366033250678), ('CNPPD1', 3.177855681302342), ('SLC38A1', 0.6972377374099804), ('TAL1', 0.9597616442997626), ('SLC39A13', 3.024623231489372), ('FDFT1', 0.926339397003882), ('FAM92B', 1.007495713386116), ('OXSR1', 0.9666745051242854), ('CDC7', 0.8070871300697858), ('SNX4', 1.1862607077338538), ('TNRC18', 1.1231949668893066), ('TMBIM1', 1.4490717303306873), ('JPH3', 1.017378802335…	1081
HES5	metacluster_14.3	0.0692055	3.45332	8.40742e-06	0.23494	gene is orthologous to FBgn0259938 in D. melanogaster (identity = 23%) which is annotated for similar motif nitta__cwo_TCTGAG40NCAG_KK_NKCACGTGMN_m1_c4 ('cwo (fly)'; q-value = 8.41e-06)	frozenset({'weight>75.0%', 'activating', 'hg38_500bp_up_100bp_down_full_tx_v10_clust.genes_vs_motifs.rankings'})	[('TMEM245', 2.248657792569768), ('MDM2', 5.40697682270243), ('PCBP1', 0.7281855015910421), ('RNF130', 1.4510913669689045), ('MAP2K2', 1.85266868642566), ('RNF103', 2.841874161002369), ('CASC3', 4.630748858504363), ('MRGBP', 7.826558189880877), ('KDM7A', 1.4969665697322123), ('ZNF124', 0.6280077435603759), ('NCLN', 14.905799177467587), ('COX4I1', 4.223741658625088), ('UBE2H', 3.6309258859691216),…	3103
HES5	metacluster_14.6	0.0651518	3.10415	3.13898e-08	0.055874	motif similar to nitta__cwo_TCTGAG40NCAG_KK_NNCACGTGNNNNNCACGTGNN_m2_c4 ('cwo (fly)'; q-value = 3.14e-08) which is annotated for orthologous gene FBgn0259938 in D. melanogaster (identity = 5%)	frozenset({'weight>75.0%', 'activating', 'hg38_500bp_up_100bp_down_full_tx_v10_clust.genes_vs_motifs.rankings'})	[('STX4', 11.848847029949557), ('MTHFR', 0.7019732662520654), ('FAM21EP', 0.6947535270168775), ('SPIRE1', 1.32404946808394), ('SPNS1', 6.12303002717676), ('ZNF124', 0.6280077435603759), ('CREBRF', 11.513574091569236), ('BRI3', 3.931933631850349), ('SLC35F6', 21.22128948520122), ('HAMP', 4.063343863136867), ('ISY1', 1.002068793903078), ('ARSB', 7.865822671236087)]	733
HES5	metacluster_57.2	0.066667	3.23466	4.66782e-09	0.055874	motif similar to nitta__cwo_TCTGAG40NCAG_KK_NKCACGTGMN_m1_c4 ('cwo (fly)'; q-value = 4.67e-09) which is annotated for orthologous gene FBgn0259938 in D. melanogaster (identity = 5%)	frozenset({'weight>75.0%', 'activating', 'hg38_500bp_up_100bp_down_full_tx_v10_clust.genes_vs_motifs.rankings'})	[('JDP2', 7.057424665761352), ('ARHGAP26', 5.625892828254813), ('JARID2', 14.35424911561559), ('STX4', 11.848847029949557), ('REL', 3.2060820475001384), ('RNF130', 1.4510913669689045), ('VASN', 2.0662356121233296), ('SH2B3', 0.7884423087875552), ('SBDS', 1.1286389865723332), ('BBC3', 9.336345380088158), ('SPIRE1', 1.32404946808394), ('PCBP1', 0.7281855015910421)]	612
HES5	metacluster_57.3	0.067283	3.28772	0	0.23494	gene is orthologous to FBgn0259938 in D. melanogaster (identity = 23%) which is directly annotated for motif	frozenset({'weight>75.0%', 'activating', 'hg38_500bp_up_100bp_down_full_tx_v10_clust.genes_vs_motifs.rankings'})	[('JARID2', 14.35424911561559), ('JDP2', 7.057424665761352), ('STX4', 11.848847029949557), ('RNF130', 1.4510913669689045), ('SH2B3', 0.7884423087875552), ('ARHGAP26', 5.625892828254813), ('VIPR2', 1.6201381208682537), ('SPIRE1', 1.32404946808394), ('RNF149', 0.7184399557358592), ('MDM2', 5.40697682270243), ('GRPEL1', 3.3434346314234267), ('RIOK3', 2.686390665787787), ('BBC3', 9.336345380088158), …	2433
HES6	cisbp__M01752	0.0498713	3.37551	8.40742e-06	0.165179	gene is orthologous to FBgn0259938 in D. melanogaster (identity = 16%) which is annotated for similar motif nitta__cwo_TCTGAG40NCAG_KK_NKCACGTGMN_m1_c4 ('cwo (fly)'; q-value = 8.41e-06)	frozenset({'weight>75.0%', 'activating', 'hg38_500bp_up_100bp_down_full_tx_v10_clust.genes_vs_motifs.rankings'})	[('LAMP1', 4.432754787186378), ('ILF3', 1.517646530998326), ('CDK4', 1.0404607543767652), ('ERP29', 1.2982866425341528), ('ARMT1', 4.043650351114097), ('BLOC1S1', 0.58747608247751), ('NAA40', 0.6527109807393321), ('ZNF438', 6.661652669099338), ('H2AFZ', 0.8369044805128905), ('DPP7', 0.910338700873232), ('PPP1R3B', 1.4238475396832528), ('NR1D2', 0.8964500591186674), ('UBAP2', 3.862484007796577), (…	466
HINFP	metacluster_35.7	0.0468562	3.03312	0	0.872763	motif is annotated for orthologous gene ENSMUSG00000032119 in M. musculus (identity = 87%)	frozenset({'weight>75.0%', 'activating', 'hg38_500bp_up_100bp_down_full_tx_v10_clust.genes_vs_motifs.rankings'})	[('ITGB1', 3.7141638322123054), ('TIMM23', 12.741918621244473), ('MED17', 5.835491110624209), ('TBRG1', 0.6406447363400806), ('ZW10', 4.273464818126879), ('CFAP20', 0.6589183022673151), ('KDELC2', 2.026569007452476), ('RPL27', 0.8458941901866784), ('DGUOK', 0.7439242691798568), ('NAA20', 10.962754555289084), ('EIF3L', 2.089308979116689), ('TM9SF2', 4.381155727906183), ('MCM7', 2.859951494291499),…	4858
HNF1B	tfdimers__MD00148	0.0911621	3.95686	1.66186e-12	1	gene is annotated for similar motif tfdimers__MD00345 ('M00986_reverse_7_M00646_forward dimer: Churchill / LF-A1'; q-value = 1.66e-12)	frozenset({'weight>75.0%', 'activating', 'hg38_500bp_up_100bp_down_full_tx_v10_clust.genes_vs_motifs.rankings'})	[('DOC2A', 3.129155278788078), ('GREB1', 2.3973630840649736), ('EVA1B', 0.5893678707799782), ('CLCNKB', 7.08998622599553), ('RTCA', 1.0930348541550927), ('YIF1B', 4.208788080850808), ('ZSCAN30', 3.974584100504247), ('COQ9', 3.411174512676244)]	1450
HOXB2	metacluster_183.4	0.0461934	3.17001	8.85062e-06	1	motif similar to taipale_tf_pairs__HOXB2_ELF1_TAATKRNNNNNGGAAGTN_CAP ('HOXB2 [Homeo] - ELF1 [Ets]'; q-value = 8.85e-06) which is directly annotated	frozenset({'weight>75.0%', 'activating', 'hg38_500bp_up_100bp_down_full_tx_v10_clust.genes_vs_motifs.rankings'})	[('CENPH', 0.6778257172182914), ('ARPC3', 2.772536852362501), ('DR1', 1.0289377652656375), ('POLQ', 3.2821633765601006), ('EPB41L2', 3.0468209157029573), ('ARHGAP19', 1.1383632200975824), ('KDM1B', 0.9205655474672964), ('GRIPAP1', 3.424236709115016), ('MAGED1', 1.1338562733129267), ('LMNB1', 1.1444553158560735), ('MRPL51', 0.957318003629864), ('LLPH', 1.289650919565274), ('KNTC1', 1.6494325597572…	4273
HOXB2	transfac_pro__M01660	0.0513804	4.0706	3.77457e-06	1	gene is annotated for similar motif taipale_tf_pairs__HOXB2_ELF1_NNYMATTANNNNNNNGGAAGNN_CAP_repr ('HOXB2 [Homeo] - ELF1 [Ets]'; q-value = 3.77e-06)	frozenset({'weight>75.0%', 'activating', 'hg38_500bp_up_100bp_down_full_tx_v10_clust.genes_vs_motifs.rankings'})	[('SLC25A46', 0.7050715886309862), ('WDR83OS', 2.5847831011930413), ('PIK3CG', 1.0156789936635322), ('CHCHD5', 1.76072562575178), ('SNRPB2', 0.820243543019518), ('GGA1', 1.6905850149904535), ('SF3B2', 1.9788510623982687), ('GATAD1', 0.965875865243792), ('ARPC3', 2.772536852362501), ('MRPL24', 1.6907159471719846), ('SRSF5', 2.671448036114378), ('MEIS1', 1.0625023554786384), ('SRRM2', 2.02621579286…	3582
HOXB2	jaspar__MA1483.2	0.0466844	3.25526	2.74647e-06	1	motif similar to taipale_tf_pairs__HOXB2_ELK3_TAATGNNNNNCGGAAGTN_CAP ('HOXB2 [Homeo] - ELK3 [ETS]'; q-value = 2.75e-06) which is directly annotated	frozenset({'weight>75.0%', 'activating', 'hg38_500bp_up_100bp_down_full_tx_v10_clust.genes_vs_motifs.rankings'})	[('SRRM2', 2.026215792868202), ('MIRLET7A1', 0.664081266664808), ('CRADD', 2.5407228648158044), ('CD33', 4.835738774849711), ('CLIC1', 2.972165458788433), ('RNASE6', 4.877544067672739), ('MRPL24', 1.6907159471719846), ('CTSG', 0.8110634344007405), ('FAM49B', 0.770692226185625), ('EPB41L2', 3.0468209157029573), ('SPINT2', 1.1786492276014455), ('LOC374443', 0.9187536699769768), ('MYL12A', 6.5506512…	1931
HOXB2	jaspar__MA1935.1	0.0568996	5.02889	2.02627e-06	1	motif similar to taipale_tf_pairs__HOXB2_ELK3_TAATGNNNNNCGGAAGTN_CAP ('HOXB2 [Homeo] - ELK3 [ETS]'; q-value = 2.03e-06) which is directly annotated	frozenset({'weight>75.0%', 'activating', 'hg38_500bp_up_100bp_down_full_tx_v10_clust.genes_vs_motifs.rankings'})	[('SRRM2', 2.026215792868202), ('MRPL24', 1.6907159471719846), ('PIK3CG', 1.0156789936635322), ('SVIL', 8.356180200388538), ('LY96', 1.576570596120609), ('RPS4Y1', 1.1297145578732), ('SLC25A46', 0.7050715886309862), ('MAGED1', 1.1338562733129267), ('MYL12A', 6.550651250544993), ('SPINT2', 1.1786492276014455), ('CHCHD5', 1.76072562575178), ('HNRNPUL1', 1.6127059550179033), ('ZFR', 0.65557926418545…	1725
HOXB2	metacluster_35.2	0.0531408	4.37626	3.78278e-08	1	motif similar to taipale_tf_pairs__HOXB2_ELF1_NNYMATTANNNNNNNGGAAGNN_CAP_repr ('HOXB2 [Homeo] - ELF1 [Ets]'; q-value = 3.78e-08) which is directly annotated	frozenset({'weight>75.0%', 'activating', 'hg38_500bp_up_100bp_down_full_tx_v10_clust.genes_vs_motifs.rankings'})	[('MRPL24', 1.6907159471719846), ('LOC374443', 0.9187536699769768), ('CRADD', 2.5407228648158044), ('HNRNPUL1', 1.6127059550179033), ('SLC25A46', 0.7050715886309862), ('CTSG', 0.8110634344007405), ('SRRM2', 2.026215792868202), ('KIF2C', 1.5836454740411503), ('EIF1AY', 1.3825556528019958), ('RAC1', 0.7849729146908265), ('MAGED1', 1.1338562733129267), ('CHMP1B', 1.0278090174918222), ('RNASE6', 4.87…	375
HOXB2	metacluster_183.3	0.0542935	4.57641	2.91354e-09	1	gene is annotated for similar motif taipale_tf_pairs__HOXB2_ELF1_TAATKRNNNNNGGAAGTN_CAP ('HOXB2 [Homeo] - ELF1 [Ets]'; q-value = 2.91e-09)	frozenset({'weight>75.0%', 'activating', 'hg38_500bp_up_100bp_down_full_tx_v10_clust.genes_vs_motifs.rankings'})	[('SRRM2', 2.026215792868202), ('MRPL24', 1.6907159471719846), ('PIK3CG', 1.0156789936635322), ('RPS4Y1', 1.1297145578732), ('WDR83OS', 2.5847831011930413), ('CRADD', 2.5407228648158044), ('CTSC', 2.7799825057916974), ('CTSG', 0.8110634344007405), ('SLC25A46', 0.7050715886309862), ('LY96', 1.576570596120609), ('CHCHD5', 1.76072562575178), ('XPNPEP1', 2.513830227245811), ('RAP1A', 0.62762827051466…	4582
HOXB2	metacluster_166.4	0.0462924	3.18719	1.76309e-09	1	gene is annotated for similar motif taipale_tf_pairs__HOXB2_ELK1_TAATKRCCGGAAGNN_CAP_repr ('HOXB2 [Homeo] - ELK1 [ETS]'; q-value = 1.76e-09)	frozenset({'weight>75.0%', 'activating', 'hg38_500bp_up_100bp_down_full_tx_v10_clust.genes_vs_motifs.rankings'})	[('SRRM2', 2.026215792868202), ('HNRNPUL1', 1.6127059550179033), ('MRPL24', 1.6907159471719846), ('CRADD', 2.5407228648158044), ('CTSG', 0.8110634344007405), ('CHMP1B', 1.0278090174918222), ('RNASE6', 4.877544067672739), ('RAC1', 0.7849729146908265), ('PIK3CG', 1.0156789936635322), ('EIF1AY', 1.3825556528019958), ('MYL12A', 6.550651250544993), ('SLC25A46', 0.7050715886309862), ('WDR83OS', 2.58478…	3422
HOXB2	metacluster_35.3	0.0531361	4.37545	7.43618e-11	1	motif similar to taipale_tf_pairs__HOXB2_ELF1_NYMATTANNNNNNNNGGAAGNN_CAP_repr ('HOXB2 [Homeo] - ELF1 [Ets]'; q-value = 7.44e-11) which is directly annotated	frozenset({'weight>75.0%', 'activating', 'hg38_500bp_up_100bp_down_full_tx_v10_clust.genes_vs_motifs.rankings'})	[('MRPL24', 1.6907159471719846), ('CTSG', 0.8110634344007405), ('SLC25A46', 0.7050715886309862), ('SRRM2', 2.026215792868202), ('CHMP1B', 1.0278090174918222), ('HNRNPUL1', 1.6127059550179033), ('EIF1AY', 1.3825556528019958), ('MYL12A', 6.550651250544993), ('RAC1', 0.7849729146908265), ('BLNK', 2.6068944955930275), ('CRADD', 2.5407228648158044), ('FAM186A', 2.4440794996432493), ('WDR83OS', 2.58478…	1011
HOXB2	metacluster_183.2	0.0531725	4.38177	2.09506e-11	1	motif similar to taipale_tf_pairs__HOXB2_ELF1_NNYMATTANNNNNNNGGAAGNN_CAP_repr ('HOXB2 [Homeo] - ELF1 [Ets]'; q-value = 2.1e-11) which is directly annotated	frozenset({'weight>75.0%', 'activating', 'hg38_500bp_up_100bp_down_full_tx_v10_clust.genes_vs_motifs.rankings'})	[('DHRS12', 3.145154763172723), ('PTTG1', 2.690396292415002), ('CAP1', 6.491649698991119), ('CXorf40B', 0.8530524846761185), ('SOD1', 0.9071410037223996), ('ANKRD12', 2.438684446997502), ('MRPL16', 0.8385451815083025), ('TLE6', 1.1726698432316245), ('HNRNPC', 2.588733237849287), ('MED10', 1.2179216465299854), ('SARAF', 2.6787965940707585), ('ERGIC3', 0.7558929919127936), ('FAM49B', 0.770692226185…	4986
HOXB2	taipale_tf_pairs__HOXB2_ELF1_SMGGAAGTMRTTA_CAP	0.0461738	3.16661	0	1	gene is directly annotated	frozenset({'weight>75.0%', 'activating', 'hg38_500bp_up_100bp_down_full_tx_v10_clust.genes_vs_motifs.rankings'})	[('GOLGA8R', 0.6107551452593488), ('GOLGA8B', 0.6682885037350325), ('GOLGA8A', 1.04971904671772), ('BLVRB', 1.2903612547120016), ('SARAF', 2.6787965940707585), ('NDUFA11', 1.5763523964621946), ('CXCR4', 2.3377445136231763), ('CBR1', 2.0200435819630744), ('PTTG1', 2.690396292415002), ('ERGIC3', 0.7558929919127936), ('CAP1', 6.491649698991119), ('BCAP31', 1.839416135335627), ('CLIC1', 2.97216545878…	4809
HOXB2	taipale_tf_pairs__HOXB2_ELF1_TAATKRNNNNGGAAGTN_CAP_repr	0.0460618	3.14716	0	1	gene is directly annotated	frozenset({'weight>75.0%', 'activating', 'hg38_500bp_up_100bp_down_full_tx_v10_clust.genes_vs_motifs.rankings'})	[('MAGED1', 1.1338562733129267), ('GATAD1', 0.965875865243792), ('ARPC3', 2.772536852362501), ('SLC25A46', 0.7050715886309862), ('RPS4Y1', 1.1297145578732), ('CHCHD5', 1.76072562575178), ('ARPC2', 1.4654576603697675), ('SNRPB2', 0.820243543019518), ('ZNF623', 11.91848654729676), ('SRSF5', 2.671448036114378), ('MRPL51', 0.957318003629864), ('MTRF1L', 3.705824837653744), ('PRKCSH', 0.79134182947460…	4417
HOXB2	taipale_tf_pairs__HOXB2_ELK3_RSCGGAAGTMRTTA_CAP	0.0474703	3.39172	0	1	gene is directly annotated	frozenset({'weight>75.0%', 'activating', 'hg38_500bp_up_100bp_down_full_tx_v10_clust.genes_vs_motifs.rankings'})	[('CTSG', 0.8110634344007405), ('LOC374443', 0.9187536699769768), ('MIR5193', 4.151975388765114), ('ERBIN', 1.454425425648033), ('ARHGAP30', 0.5832803206735202), ('CHMP1B', 1.0278090174918222), ('MIRLET7A1', 0.664081266664808), ('RAC1', 0.7849729146908265), ('SNX3', 1.8974409280480329), ('RNASE6', 4.877544067672739), ('ZFR', 0.6555792641854548), ('KLF10', 1.3880796807286315), ('ITGB2', 0.63413906…	916
IRF1	metacluster_167.5	0.0492728	4.08573	9.92337e-07	1	motif similar to transfac_pro__M07216 ('V$IRF1_05: IRF1'; q-value = 9.92e-07) which is directly annotated	frozenset({'weight>75.0%', 'activating', 'hg38_500bp_up_100bp_down_full_tx_v10_clust.genes_vs_motifs.rankings'})	[('CLASP2', 1.7037893515858291), ('USP36', 0.9795594556731227), ('GUF1', 1.2766975523302342), ('PPP1R15A', 1.4121304248215996), ('EIF1', 11.782293174205178), ('MAPRE1', 0.6245475117338931), ('AHR', 0.603021585475912), ('CDC42', 0.9187153171230082), ('GLYR1', 2.166249801302835), ('LENG8', 1.207426541574285), ('CCNK', 0.6410215427072913), ('PAFAH1B1', 0.6101204907543455), ('RBM22', 1.03081511596231…	3983
IRF1	metacluster_2.6	0.0468216	3.56467	0	1	gene is directly annotated	frozenset({'weight>75.0%', 'activating', 'hg38_500bp_up_100bp_down_full_tx_v10_clust.genes_vs_motifs.rankings'})	[('GPSM3', 5.506584898439169), ('LAIR1', 2.1308557817773246), ('ITGB2', 0.6515459418201992), ('CHD2', 2.416638780929495), ('TRAM2', 6.126616391133728), ('DOCK10', 0.749277899748639), ('SUPT4H1', 1.1947893426196872), ('UBE2D3', 4.860404503754689), ('GMFG', 1.521729339954896), ('SEPT9', 5.495310539361296), ('TNIP1', 1.019983565632597), ('SAMSN1', 2.664082606445622), ('PPP1CA', 1.6021565920820493), …	1325
IRF1	metacluster_2.7	0.044837	3.14281	0	1	gene is directly annotated	frozenset({'weight>75.0%', 'activating', 'hg38_500bp_up_100bp_down_full_tx_v10_clust.genes_vs_motifs.rankings'})	[('NIPBL', 0.5944538026186144), ('CWC25', 2.444579374111373), ('TYMP', 5.994830754903918), ('XRN1', 5.763302771496545), ('TPM4', 1.075838313345187), ('PRR23A', 1.582856700820264), ('MON2', 1.450071420803969), ('TMX4', 0.5981342913071641), ('LST1', 4.347720854737444), ('ANPEP', 0.9090629181122504), ('PYCARD', 2.164255024207999), ('HLA-B', 35.00505901718467), ('RPP25L', 0.8901151972165507), ('PRDM1…	2983
IRF3	metacluster_174.3	0.0526735	3.28401	1.36289e-16	1	motif similar to dbtfbs__IRF3_SK-N-SH_ENCSR422ZAO_merged_N1 ('IRF3 (human, SK-N-SH, ENCSR422ZAO, merged N1)'; q-value = 1.36e-16) which is directly annotated	frozenset({'weight>75.0%', 'activating', 'hg38_500bp_up_100bp_down_full_tx_v10_clust.genes_vs_motifs.rankings'})	[('CENPH', 4.926098027051349), ('SRBD1', 0.7293616583085372), ('PDXDC1', 0.616274913848937), ('KHDRBS1', 1.4992925698953428), ('PDCD2', 1.0145522564065943), ('TEX10', 10.569830037516226), ('LLPH', 0.9451880753803252), ('CUL1', 0.9324573275517228), ('OLA1', 2.684168124534436), ('BLM', 5.20554444011812), ('TIMM10', 1.4945077126659292), ('PPIB', 0.6026580590753067), ('TM9SF2', 0.74464538191946), ('M…	4541
IRF3	metacluster_174.2	0.0529133	3.31519	0	1	gene is directly annotated	frozenset({'weight>75.0%', 'activating', 'hg38_500bp_up_100bp_down_full_tx_v10_clust.genes_vs_motifs.rankings'})	[('CAAP1', 0.671397620742641), ('FAM162A', 1.172379804822202), ('PAPOLG', 1.3667862848451209), ('TSTD3', 1.965685659789507), ('RTCB', 0.6571266760823682), ('CSNK1G2', 2.457667634235293), ('DNAJC9', 11.737935568816154), ('HTATSF1', 0.7876819617070524), ('CENPJ', 1.6439913149017529), ('EIF3A', 1.0212142095695644), ('NR3C1', 0.6837528196693602), ('TOMM7', 1.285621054653134), ('PDXDC1', 0.61627491384…	4997
IRF4	metacluster_190.3	0.0522255	3.03568	5.63845e-07	1	gene is annotated for similar motif tfdimers__MD00150 ('M01883_reverse_6_M01694_forward dimer: IRF-4 / YY2'; q-value = 5.64e-07)	frozenset({'weight>75.0%', 'activating', 'hg38_500bp_up_100bp_down_full_tx_v10_clust.genes_vs_motifs.rankings'})	[('ICA1', 8.181398601604492), ('CFL2', 1.6769047412812097), ('SLC39A14', 0.830746264439355), ('CCDC110', 2.2120619148472414), ('TMEM184B', 4.104019084394228), ('GABARAPL1', 0.8015164279838942), ('HAR1B', 0.9277030655985604), ('PARD6G', 1.231642545765389), ('SEL1L3', 28.14237267985404), ('CD59', 37.98004265351293), ('RPS27L', 8.516537543481485), ('TMEM267', 1.0491141582542132), ('SYNM', 1.05736161…	3399
IRF4	transfac_pro__M01883	0.0525889	3.09167	0	1	gene is directly annotated	frozenset({'weight>75.0%', 'activating', 'hg38_500bp_up_100bp_down_full_tx_v10_clust.genes_vs_motifs.rankings'})	[('KAT2B', 2.509753619724921), ('SIL1', 6.375413224067562), ('SLC39A14', 0.830746264439355), ('SYNM', 1.0573616114165847), ('ESRRG', 5.264489416666671), ('PDX1', 1.4615319939948652), ('TPD52', 61.65222518860622), ('GABARAPL1', 0.8015164279838942), ('NIPA1', 0.8322853230637197), ('RPS27L', 8.516537543481485), ('MRPS31', 1.0347716962644034), ('TMEM184B', 4.104019084394228), ('ICA1', 8.1813986016044…	4278
IRF5	metacluster_167.5	0.0486283	3.45687	9.32153e-06	1	motif similar to transfac_pro__M00772 ('V$IRF_Q6: IRF'; q-value = 9.32e-06) which is directly annotated	frozenset({'weight>75.0%', 'activating', 'hg38_500bp_up_100bp_down_full_tx_v10_clust.genes_vs_motifs.rankings'})	[('DEGS1', 1.3003803588792848), ('MSL2', 2.046815077511409), ('MCRIP2', 0.9221141382196216), ('TM9SF3', 0.8005136514498526), ('CSNK1G2', 4.10152904014002), ('ARHGDIA', 1.4123965344038858), ('CCT4', 1.0042771313669328), ('ACTN1', 0.7091699391710845), ('CALM2', 1.6939615493848896), ('ACTG1', 0.8362764844820798), ('NRBF2', 0.9781068649185906), ('NME4', 0.6864086777463981), ('SHQ1', 1.051602074963000…	2150
IRF7	metacluster_167.5	0.0567751	5.48199	9.32153e-06	1	motif similar to transfac_pro__M00772 ('V$IRF_Q6: IRF'; q-value = 9.32e-06) which is directly annotated	frozenset({'weight>75.0%', 'activating', 'hg38_500bp_up_100bp_down_full_tx_v10_clust.genes_vs_motifs.rankings'})	[('SSR2', 2.5865355916475), ('VPS25', 1.7093657006032212), ('LRRFIP1', 1.3220962315684708), ('AP3B1', 0.7554190705843763), ('RPL8', 5.515789489520881), ('CINP', 2.682235572530065), ('HNRNPUL1', 0.6591519673069898), ('RPL28', 9.25716302443147), ('C17orf62', 12.980553073849268), ('ERCC3', 4.479177162181819), ('NDUFA13', 0.7945281832990925), ('GTF2H2C', 0.6363673690074191), ('RPS19', 3.2846174799338…	4351
IRF7	metacluster_2.9	0.0468944	3.62568	7.6242e-08	1	motif similar to taipale_cyt_meth__IRF7_NNGAAANYGAAANYN_eDBD_meth_repr ('IRF7 [IRF, CpG-meth]'; q-value = 7.62e-08) which is directly annotated	frozenset({'weight>75.0%', 'activating', 'hg38_500bp_up_100bp_down_full_tx_v10_clust.genes_vs_motifs.rankings'})	[('RPS16', 5.065209208552169), ('RPS19', 3.28461747993383), ('PRPF6', 0.9692191352929656), ('RPS7', 3.244130829606753), ('KATNA1', 0.7588413362062434), ('USF1', 1.1283744228355024), ('RPL37', 4.491018991164448), ('GDI2', 2.5181514189985514), ('ARPC3', 10.576981564378144), ('FICD', 0.760471599541222), ('VPS25', 1.7093657006032212), ('NDUFA13', 0.7945281832990925), ('CCDC18-AS1', 1.0119999646858742…	4300
IRF7	metacluster_2.6	0.0485109	3.92938	0	1	gene is directly annotated	frozenset({'weight>75.0%', 'activating', 'hg38_500bp_up_100bp_down_full_tx_v10_clust.genes_vs_motifs.rankings'})	[('VPS25', 1.7093657006032212), ('C17orf62', 12.980553073849268), ('SSR2', 2.5865355916475), ('GTF2H2C', 0.6363673690074191), ('RPL37', 4.491018991164448), ('SLC25A11', 0.8872894558281401), ('RPS19', 3.28461747993383), ('RPS4Y1', 1.0478504568063096), ('ARPC3', 10.576981564378144), ('EIF3L', 1.7591350356018336), ('MAGED1', 1.5727444136267787), ('RPL29', 2.024221963670924), ('G6PD', 3.9961202297234…	4301
KLF4	metacluster_167.5	0.054186	3.90654	7.56796e-07	1	motif similar to tfdimers__MD00376 ('M01835_reverse_4_M01297_forward dimer: GKLF / HOXA13'; q-value = 7.57e-07) which is directly annotated	frozenset({'weight>75.0%', 'activating', 'hg38_500bp_up_100bp_down_full_tx_v10_clust.genes_vs_motifs.rankings'})	[('KPNA2', 2.202133883291117), ('LPGAT1', 2.03379128427265), ('RPS27L', 4.322183211104089), ('DICER1', 1.0307830785579073), ('KLHL8', 1.6655983240435162), ('LMNB1', 0.5893755264811682), ('PELI2', 0.789796629953374), ('PPARG', 2.036959994197217), ('PRKAR1A', 3.1478247271386524), ('PFKFB3', 0.7481203750418323), ('ANO10', 3.903164961900496), ('SNX13', 1.3656715777019932), ('PRKAR2B', 5.3955291822182…	4076
MAF	tfdimers__MD00015	0.0589639	3.12166	2.68116e-06	1	motif similar to tfdimers__MD00227 ('M01590_reverse_5_M01070_forward dimer: SMAD1 / c-Maf'; q-value = 2.68e-06) which is directly annotated	frozenset({'weight>75.0%', 'activating', 'hg38_500bp_up_100bp_down_full_tx_v10_clust.genes_vs_motifs.rankings'})	[('CASP1P2', 2.3024615163320385), ('PRG2', 1.3702164469001883), ('SCRT2', 0.8888258973324612), ('ATP1B4', 2.091242735885829), ('HLA-F', 3.0601949404093194), ('AHCTF1', 15.276035239997334), ('HLA-B', 1.166855664888121), ('JAK1', 1.0163410510057334), ('LEF1', 9.037107887357928), ('LILRA5', 1.2632766252627992), ('LILRB1', 1.8094959453006692), ('AGER', 0.9364389991325976), ('VSIG4', 1.115801750692541…	2609
MAFA	tfdimers__MD00273	0.0713301	4.18297	6.14752e-06	1	motif similar to tfdimers__MD00249 ('M00074_forward_8_M01709_forward dimer: c-Ets-1(p54) / MAFA'; q-value = 6.15e-06) which is directly annotated	frozenset({'weight>75.0%', 'activating', 'hg38_500bp_up_100bp_down_full_tx_v10_clust.genes_vs_motifs.rankings'})	[('APOBEC3C', 1.0188610124489297), ('BAG4', 2.611226691202344), ('SEMA6B', 0.6417889570090108), ('DUSP19', 0.6737667210254213), ('DHX32', 1.2725466607264022), ('TBCK', 7.668075546289798), ('HMCES', 2.2521673233319817), ('MS4A7', 0.7350462153303795), ('CD300LF', 1.6677572826342526), ('LST1', 2.6424846314235912), ('NCF1', 1.288029814492925), ('C3AR1', 5.075470110373618), ('PGPEP1', 0.93519306815142…	1758
MEIS1	metacluster_166.4	0.0532965	3.46038	4.21241e-06	1	motif similar to taipale_tf_pairs__MEIS1_ELF1_NTGCCGGAAGTN_CAP_repr ('MEIS1 [HomeoMEIS] - ELF1 [Ets]'; q-value = 4.21e-06) which is directly annotated	frozenset({'weight>75.0%', 'activating', 'hg38_500bp_up_100bp_down_full_tx_v10_clust.genes_vs_motifs.rankings'})	[('MSL3P1', 1.4599917821707868), ('WHAMMP2', 12.019806738244156), ('XRN1', 1.3444285575558224), ('CBWD2', 0.845067764842211), ('BCAP29', 4.74890184493399), ('AOX1', 1.0636802861382153), ('RAB3GAP1', 0.8321142108893937), ('RNASEH2B', 1.8483138800070933), ('FUT4', 2.670221051519908), ('UFL1', 1.4069510277301127), ('CUL2', 0.7188670727919921), ('TNFAIP8', 5.818593088022247), ('SRBD1', 1.500700893223…	4897
MEIS1	metacluster_138.2	0.0517829	3.22768	1.93551e-06	1	motif similar to taipale_tf_pairs__MEIS1_ELF1_NTGCCGGAAGTN_CAP_repr ('MEIS1 [HomeoMEIS] - ELF1 [Ets]'; q-value = 1.94e-06) which is directly annotated	frozenset({'weight>75.0%', 'activating', 'hg38_500bp_up_100bp_down_full_tx_v10_clust.genes_vs_motifs.rankings'})	[('ZNF384', 0.618020270120724), ('XRCC5', 1.365927633320008), ('ICA1L', 1.5761157681535225), ('RPS16', 0.7596992180517684), ('ITGB1', 0.5973357826039459), ('C21orf59', 0.6963122146313339), ('TMEM167A', 0.5976693892362027), ('IDI1', 2.430160095368118), ('TIMM23', 1.0100041276670906), ('MED17', 0.7048952695765428), ('SNRNP27', 1.9701535509156012), ('ARIH1', 1.415085373210269), ('TPM3', 0.6142031848…	4546
MYC	transfac_pro__M00322	0.0456837	3.12763	0	1	gene is directly annotated	frozenset({'weight>75.0%', 'activating', 'hg38_500bp_up_100bp_down_full_tx_v10_clust.genes_vs_motifs.rankings'})	[('FKBP1A', 3.9677292466998098), ('NOSIP', 0.8830702584050756), ('SSR2', 2.535025821189183), ('UTP14A', 5.046263301045256), ('AURKAIP1', 1.4077152454735624), ('ALG10B', 0.7587477879168752), ('PIBF1', 2.389658975583862), ('DUS1L', 0.8477205536265603), ('EXOSC4', 3.530041842222503), ('CDC27', 1.0814981611237482), ('C16orf91', 2.555107722646367), ('ING4', 2.7824254513980056), ('EIF6', 5.674009541143…	4852
MYOG	metacluster_151.1	0.0723287	3.19485	9.87568e-06	1	motif similar to tfdimers__MD00460 ('M00712_forward_2_M01079_reverse dimer: myogenin / CBF (core binding factor)'; q-value = 9.88e-06) which is directly annotated	frozenset({'weight>75.0%', 'activating', 'hg38_500bp_up_100bp_down_full_tx_v10_clust.genes_vs_motifs.rankings'})	[('BMPR1B', 3.652908384152853), ('CDK8', 0.9301582177207436), ('HOXA9', 1.3531822670566602), ('ATAD5', 2.06856393293878), ('RSBN1', 0.771247893450147), ('ZEB1', 0.8704874061069897), ('HAT1', 0.9972192487781392), ('EIF3A', 0.9135980783685388), ('NLGN4Y', 2.2034081185879817), ('ARMC4', 0.9781358191084448), ('ACOT7', 0.8944009317043606), ('RIMS1', 0.717465279588977), ('ABL2', 3.840971965211156), ('S…	1338
NANOG	tfdimers__MD00238	0.0600238	3.07593	1.01534e-06	1	gene is annotated for similar motif tfdimers__MD00004 ('M01307_reverse_2_M01247_forward dimer: POU5F1 / Nanog'; q-value = 1.02e-06)	frozenset({'weight>75.0%', 'activating', 'hg38_500bp_up_100bp_down_full_tx_v10_clust.genes_vs_motifs.rankings'})	[('GRID2', 4.881911497665343), ('MB', 2.459179744231798), ('ZNF644', 0.6103446258011335), ('PIDD1', 0.7315419533240733), ('UBN1', 3.830532443975763), ('MGP', 2.263287030208033), ('LOC105372069', 0.8519751955766451), ('TAF4', 0.8832329760785497), ('ABALON', 1.0562277130311393), ('KMT2D', 0.6143872777625697), ('EPHB2', 1.373720856085078), ('C1orf94', 5.830025074045621), ('SYNE3', 1.2483700811203884…	4304
NFATC2	transfac_pro__M07607	0.0576376	3.36134	7.99928e-06	1	gene is annotated for similar motif transfac_public__M00302 ('V$NFAT_Q6: NFAT'; q-value = 8e-06)	frozenset({'weight>75.0%', 'activating', 'hg38_500bp_up_100bp_down_full_tx_v10_clust.genes_vs_motifs.rankings'})	[('LCK', 1.513161725836673), ('ARID5B', 0.7913480692347741), ('FGD5-AS1', 3.1046843508045368), ('PIM1', 1.3242981240559863), ('AES', 2.91771445404929), ('SLC29A1', 4.4627567745614325), ('CASKIN2', 1.098414889805908), ('ZSCAN2', 24.61001943926709), ('G3BP2', 2.451671889648249), ('TEKT2', 1.0737940051999402), ('ARPP19', 0.862233036668981), ('CHAF1B', 0.7425422183331487), ('IL7R', 1.313380412083012)…	538
NFATC2	hocomoco__NFAC2_MOUSE.H11MO.1.C	0.0548933	3.02557	0	0.889251	gene is orthologous to ENSMUSG00000027544 in M. musculus (identity = 88%) which is directly annotated for motif	frozenset({'weight>75.0%', 'activating', 'hg38_500bp_up_100bp_down_full_tx_v10_clust.genes_vs_motifs.rankings'})	[('UBE2E3', 0.9359185337021992), ('RBM17', 17.4626151360061), ('CHAMP1', 1.016294547044337), ('MDFI', 1.4008374550907463), ('LITAF', 23.38897075824864), ('IKZF1', 5.905792311048582), ('THRA', 1.2492980929440325), ('STEAP2', 1.77420583479469), ('HDLBP', 0.7105548268780356), ('USP7', 1.73361011412627), ('EZR', 0.8455168800162739), ('HTATSF1', 0.8536116877882161), ('PRDM2', 2.3950603985401284), ('AR…	521
NFIC	metacluster_141.6	0.0577968	4.23603	1.70565e-06	1	motif similar to tfdimers__MD00564 ('M00193_forward_9_M01035_forward dimer: NF-1 / YY1'; q-value = 1.71e-06) which is directly annotated	frozenset({'weight>75.0%', 'activating', 'hg38_500bp_up_100bp_down_full_tx_v10_clust.genes_vs_motifs.rankings'})	[('XRCC5', 0.7534610346332368), ('RMDN1', 8.654129986942213), ('TPRKB', 1.099199958999426), ('RPS16', 3.542614934917226), ('ITGB1', 0.8344399192847902), ('DFFA', 0.7696564834309586), ('SENP1', 0.8917413897679524), ('CENPH', 2.2124402373853687), ('NOC3L', 4.579757117035446), ('HDHD2', 1.0429268567801624), ('TNPO3', 1.664059039117462), ('RPS7', 0.655769745010479), ('GSPT1', 5.693212853400132), ('FA…	4992
NFIC	metacluster_138.2	0.053835	3.64744	9.71992e-07	1	gene is annotated for similar motif tfdimers__MD00378 ('M00806_forward_12_M01250_reverse dimer: NF-1 / E2F1'; q-value = 9.72e-07)	frozenset({'weight>75.0%', 'activating', 'hg38_500bp_up_100bp_down_full_tx_v10_clust.genes_vs_motifs.rankings'})	[('FKBP1A', 1.027218343184483), ('TPRKB', 1.099199958999426), ('NR1H2', 12.454184119599931), ('RMDN1', 8.654129986942213), ('SSR2', 5.509149985793339), ('TIMM23', 2.3669514399701725), ('GTF2H2B', 3.0493144408260595), ('EXOSC4', 0.7003768371144702), ('ELAC2', 5.36243540448283), ('GOLGA3', 2.900945134215492), ('SLIRP', 4.307632042398681), ('SENP1', 0.8917413897679524), ('RPL37', 3.0520975588673487)…	4997
NFIC	metacluster_141.5	0.0591237	4.43317	4.69883e-08	1	motif similar to tfdimers__MD00564 ('M00193_forward_9_M01035_forward dimer: NF-1 / YY1'; q-value = 4.7e-08) which is directly annotated	frozenset({'weight>75.0%', 'activating', 'hg38_500bp_up_100bp_down_full_tx_v10_clust.genes_vs_motifs.rankings'})	[('TPRKB', 1.099199958999426), ('NR1H2', 12.454184119599931), ('FKBP1A', 1.027218343184483), ('SYT11', 0.692548785822368), ('TIMM23', 2.3669514399701725), ('RMDN1', 8.654129986942213), ('RPL37', 3.0520975588673487), ('ERCC5', 3.823233168265337), ('LLPH', 2.9582644097130624), ('GTF2H2B', 3.0493144408260595), ('SSR2', 5.509149985793339), ('HDHD2', 1.0429268567801624), ('TMEM128', 1.1736442667745806…	4938
NFIL3	metacluster_46.4	0.0524318	3.49031	3.60871e-08	1	gene is annotated for similar motif homer__VTTACGTAAYNNNNN_NFIL3 ('NFIL3(bZIP)/HepG2-NFIL3-ChIP-Seq(Encode)/Homer'; q-value = 3.61e-08)	frozenset({'weight>75.0%', 'activating', 'hg38_500bp_up_100bp_down_full_tx_v10_clust.genes_vs_motifs.rankings'})	[('GNS', 6.243495956077504), ('SLC1A4', 0.6650027746837665), ('SNHG15', 0.8901215498961378), ('GHITM', 2.0196706493927223), ('C9orf72', 5.449167453133053), ('PAK1', 3.86844624289159), ('HRASLS5', 1.3684490955459598), ('GZF1', 0.8365275162121111), ('ARL4A', 23.665878941099763), ('PNPLA8', 4.641829949062469), ('MARC1', 1.8712841816929495), ('PRRC2C', 1.203551961756716), ('CHI3L1', 0.825441822988154…	728
NFKB2	metacluster_5.1	0.0523754	3.34983	0	1	gene is directly annotated	frozenset({'weight>75.0%', 'activating', 'hg38_500bp_up_100bp_down_full_tx_v10_clust.genes_vs_motifs.rankings'})	[('RAB22A', 20.23144021189786), ('RAB6A', 0.6750355564395224), ('DFNA5', 3.925220096624019), ('BCAS2', 44.06937469452733), ('ZNF331', 0.6083120163310933), ('BASP1', 1.557981303747886), ('ZNF706', 17.137777251898342), ('ILF3', 2.156456754907541), ('DGCR8', 0.7149262774601962), ('REL', 14.296840428969526), ('MTG1', 2.1868792695137915), ('SLTM', 6.63232846155033), ('OPTN', 6.066311181526884), ('TMSB…	2457
NFYB	metacluster_174.2	0.0505011	3.22242	0	1	gene is directly annotated	frozenset({'weight>75.0%', 'activating', 'hg38_500bp_up_100bp_down_full_tx_v10_clust.genes_vs_motifs.rankings'})	[('TPRKB', 2.416889259985457), ('SSR2', 1.020369097503651), ('UTP14A', 1.2676313671923574), ('VPS25', 3.095850912783892), ('EXOSC4', 0.9340971344703276), ('CINP', 1.6697065560445752), ('HNRNPUL1', 1.1815780247522876), ('RPL22L1', 1.749602726558956), ('TMEM199', 0.7016909544858414), ('RPL28', 0.6776047048061188), ('IRX4', 1.2615658410447592), ('LSM3', 3.4124846890927745), ('METTL3', 2.424765170698…	4844
NFYB	metacluster_174.3	0.0501555	3.17332	0	1	gene is directly annotated	frozenset({'weight>75.0%', 'activating', 'hg38_500bp_up_100bp_down_full_tx_v10_clust.genes_vs_motifs.rankings'})	[('XRCC5', 1.0260632345155594), ('TPRKB', 2.416889259985457), ('DFFA', 0.6736491035065268), ('SENP1', 1.0163784779942555), ('C21orf59', 0.7446071376238846), ('TMEM167A', 1.4954188027437756), ('TNPO3', 0.9711200148717284), ('RPS7', 1.3128741871754377), ('E2F8', 0.6390200766513715), ('GSPT1', 0.925048297270886), ('USE1', 1.4912856858300871), ('FANCL', 1.020765828706768), ('KIF23', 3.554009319231825…	4923
NHLH1	metacluster_175.4	0.0700795	3.17641	5.40379e-10	1	motif similar to tfdimers__MD00500 ('M01034_forward_10_M00272_forward dimer: Ebox / p53'; q-value = 5.4e-10) which is directly annotated	frozenset({'weight>75.0%', 'activating', 'hg38_500bp_up_100bp_down_full_tx_v10_clust.genes_vs_motifs.rankings'})	[('C11orf54', 7.147616869162889), ('DNAJC14', 6.028219225374229), ('DLGAP4', 1.2908851488833324), ('PPP6R2', 0.9667685562371976), ('RAB27A', 0.6753289587443461), ('TMEM219', 4.543230435807857), ('DAB2', 1.0408959200963956), ('VDAC1', 1.198184131877222), ('GLI3', 1.0528318893246869), ('THUMPD3-AS1', 0.8106885687838955), ('S100A13', 0.6315389843582988), ('BET1', 3.2288471768736304), ('BMF', 0.99417…	1298
NKX6-3	metacluster_9.53	0.0756756	3.57204	5.10031e-06	1	gene is annotated for similar motif transfac_pro__M01470 ('V$NKX63_01: Nkx6-3'; q-value = 5.1e-06)	frozenset({'weight>75.0%', 'activating', 'hg38_500bp_up_100bp_down_full_tx_v10_clust.genes_vs_motifs.rankings'})	[('PHACTR2', 1.5154237150311702), ('SLC46A2', 2.327919634789051), ('CBFA2T2', 0.6706639957107066), ('SLC25A33', 4.921500763313485), ('KCTD5', 4.361960472378789), ('AP1G1', 1.8671574628037064), ('TBK1', 0.9900610284021082), ('HBEGF', 6.4753358880722125), ('PHLPP1', 10.19003141478438), ('ITGB7', 9.40064628559471), ('ZFAND6', 3.420480248601174), ('AAED1', 4.267669324618115), ('C7orf50', 4.0346093532…	4195
NKX6-3	metacluster_9.19	0.0695781	3.0987	2.42609e-06	1	motif similar to transfac_pro__M01470 ('V$NKX63_01: Nkx6-3'; q-value = 2.43e-06) which is directly annotated	frozenset({'weight>75.0%', 'activating', 'hg38_500bp_up_100bp_down_full_tx_v10_clust.genes_vs_motifs.rankings'})	[('CBFA2T2', 0.6706639957107066), ('MKRN1', 4.868444665158697), ('RHOC', 0.7088492170254511), ('TTC27', 0.9055388501329812), ('PHACTR2', 1.5154237150311702), ('STX1B', 1.3711667444846647), ('TBK1', 0.9900610284021082)]	195
NKX6-3	metacluster_6.2	0.0775079	3.71427	0	1	gene is directly annotated	frozenset({'weight>75.0%', 'activating', 'hg38_500bp_up_100bp_down_full_tx_v10_clust.genes_vs_motifs.rankings'})	[('HBEGF', 6.4753358880722125), ('PHLPP1', 10.19003141478438), ('KCTD5', 4.361960472378789), ('ZFAND6', 3.420480248601174), ('SLC46A2', 2.327919634789051), ('C7orf50', 4.034609353271014), ('CBFA2T2', 0.6706639957107066), ('SMIM20', 3.042162839443136), ('HLA-DPA1', 1.143723866141014), ('TNFRSF21', 2.716681313111848), ('PHACTR2', 1.5154237150311702), ('TBK1', 0.9900610284021082)]	705
NR1H4	tfdimers__MD00360	0.0691237	3.13207	2.19889e-06	1	gene is annotated for similar motif tfdimers__MD00094 ('M00096_forward_4_M00964_reverse dimer: Pbx-1 / PXR, CAR, LXR, FXR'; q-value = 2.2e-06)	frozenset({'weight>75.0%', 'activating', 'hg38_500bp_up_100bp_down_full_tx_v10_clust.genes_vs_motifs.rankings'})	[('KIAA0513', 1.1491676170132703), ('CEP250', 0.6588271974226437), ('ILVBL', 4.2937195502252985), ('PCMT1', 0.9488205092029324), ('BRI3BP', 1.7777414286093447), ('GINS2', 1.81770428102551), ('SLC2A4RG', 3.384778362183067), ('FAM218A', 1.193706741992967), ('TCAIM', 0.83688645210583), ('EIF2AK4', 1.4710925351977242), ('ZFYVE28', 1.613333512748511), ('FN3KRP', 3.1023754842883484), ('CCDC47', 0.66200…	833
NR1H4	tfdimers__MD00152	0.078451	3.85876	1.38384e-06	1	motif similar to tfdimers__MD00487 ('M00964_forward_9_M01297_reverse dimer: PXR, CAR, LXR, FXR / HOXA13'; q-value = 1.38e-06) which is directly annotated	frozenset({'weight>75.0%', 'activating', 'hg38_500bp_up_100bp_down_full_tx_v10_clust.genes_vs_motifs.rankings'})	[('KIAA0513', 1.1491676170132703), ('TCAIM', 0.83688645210583), ('CCDC152', 0.687514037246118), ('PPP1R12B', 0.8309069821980217), ('GINS2', 1.81770428102551), ('FN3KRP', 3.1023754842883484), ('CEP250', 0.6588271974226437), ('BRI3BP', 1.7777414286093447), ('NT5DC3', 2.3937770339996427), ('ILVBL', 4.2937195502252985), ('FAM218A', 1.193706741992967), ('PCMT1', 0.9488205092029324), ('SATB1', 1.080768…	1850
NR1H4	tfdimers__MD00073	0.076802	3.73029	1.26796e-06	1	gene is annotated for similar motif tfdimers__MD00094 ('M00096_forward_4_M00964_reverse dimer: Pbx-1 / PXR, CAR, LXR, FXR'; q-value = 1.27e-06)	frozenset({'weight>75.0%', 'activating', 'hg38_500bp_up_100bp_down_full_tx_v10_clust.genes_vs_motifs.rankings'})	[('GINS2', 1.81770428102551), ('SATB1', 1.080768112856615), ('CEP250', 0.6588271974226437), ('STT3A', 0.9978418725503668), ('BRI3BP', 1.7777414286093447), ('KIAA0513', 1.1491676170132703), ('NEK9', 0.9994715818863787), ('PCMT1', 0.9488205092029324), ('JPH3', 1.151960028137395), ('DNMBP', 0.7582476587508034), ('DDX49', 2.178557664140865), ('ZFYVE28', 1.613333512748511), ('HLA-DMB', 2.0553758741366…	1467
NR1H4	tfdimers__MD00261	0.0674653	3.00286	2.2119e-07	1	motif similar to tfdimers__MD00094 ('M00096_forward_4_M00964_reverse dimer: Pbx-1 / PXR, CAR, LXR, FXR'; q-value = 2.21e-07) which is directly annotated	frozenset({'weight>75.0%', 'activating', 'hg38_500bp_up_100bp_down_full_tx_v10_clust.genes_vs_motifs.rankings'})	[('BRI3BP', 1.7777414286093447), ('EIF3F', 0.8886956853626924), ('RNF219', 2.792740342020131), ('ERCC3', 1.1554682722404384), ('SATB1', 1.080768112856615), ('ACSL4', 9.901473702651046), ('KIAA0513', 1.1491676170132703), ('GINS2', 1.81770428102551), ('SAP18', 1.2337303662357582), ('SIAE', 1.034386684639851), ('ILVBL', 4.2937195502252985), ('CEP250', 0.6588271974226437)]	432
NR1H4	tfdimers__MD00534	0.0731666	3.44705	1.89847e-07	1	motif similar to tfdimers__MD00094 ('M00096_forward_4_M00964_reverse dimer: Pbx-1 / PXR, CAR, LXR, FXR'; q-value = 1.9e-07) which is directly annotated	frozenset({'weight>75.0%', 'activating', 'hg38_500bp_up_100bp_down_full_tx_v10_clust.genes_vs_motifs.rankings'})	[('ERCC3', 1.1554682722404384), ('BRI3BP', 1.7777414286093447), ('GINS2', 1.81770428102551), ('KIAA0513', 1.1491676170132703), ('ILVBL', 4.2937195502252985), ('GSN', 1.1336860917711489), ('NMRK2', 2.1318884344511733), ('TCAIM', 0.83688645210583), ('ZNF726', 1.5929681356452494), ('SIAE', 1.034386684639851)]	366
NR1H4	tfdimers__MD00200	0.0744034	3.54341	9.73482e-09	1	motif similar to tfdimers__MD00094 ('M00096_forward_4_M00964_reverse dimer: Pbx-1 / PXR, CAR, LXR, FXR'; q-value = 9.73e-09) which is directly annotated	frozenset({'weight>75.0%', 'activating', 'hg38_500bp_up_100bp_down_full_tx_v10_clust.genes_vs_motifs.rankings'})	[('KIAA0513', 1.1491676170132703), ('GINS2', 1.81770428102551), ('NT5DC3', 2.3937770339996427), ('ILVBL', 4.2937195502252985), ('DNMBP', 0.7582476587508034), ('SATB1', 1.080768112856615), ('JPH3', 1.151960028137395), ('KPTN', 1.8408930240398185), ('CEP250', 0.6588271974226437), ('PPP1R12B', 0.8309069821980217), ('TCAIM', 0.83688645210583), ('SMAD5', 0.7775740905851639), ('KLF3', 1.647470050343861…	986
NR2C2	metacluster_138.2	0.0491882	3.0451	1.69629e-06	1	motif similar to cisbp__M07990 ('NR1H2[gene ID: ENSG00000131408 species: Homo sapiens TF status: inferred TF family: Nuclear receptor DBDs: zf-C4]; NR2C2[gene ID: ENSG00000177463 species: Homo sapiens TF status: direct TF family: Nuclear receptor DBDs: zf-C4]; Nr1h5[gene ID: ENSMUSG00000048938 species: Mus musculus TF status: inferred TF family: Nuclear receptor DBDs: zf-C4]; Nr6a1[gene ID: ENSMU…	frozenset({'weight>75.0%', 'activating', 'hg38_500bp_up_100bp_down_full_tx_v10_clust.genes_vs_motifs.rankings'})	[('TPRKB', 3.898047201051102), ('ITGB1', 0.5944921765876404), ('TMEM167A', 3.739374668235694), ('PRPF6', 0.7425486504753814), ('INIP', 2.269280500574271), ('AHCTF1', 1.0492487534509056), ('ZKSCAN1', 1.0296819480770123), ('PFKP', 1.097408258859782), ('TMEM164', 0.6205365942211781), ('VSIG10', 3.386393024380889), ('POLQ', 2.2405917118134693), ('ARHGAP19', 2.121200452911898), ('CFAP20', 2.0134143608…	4014
NR2C2	metacluster_191.3	0.04999	3.16708	2.79649e-07	1	motif similar to cisbp__M07990 ('NR1H2[gene ID: ENSG00000131408 species: Homo sapiens TF status: inferred TF family: Nuclear receptor DBDs: zf-C4]; NR2C2[gene ID: ENSG00000177463 species: Homo sapiens TF status: direct TF family: Nuclear receptor DBDs: zf-C4]; Nr1h5[gene ID: ENSMUSG00000048938 species: Mus musculus TF status: inferred TF family: Nuclear receptor DBDs: zf-C4]; Nr6a1[gene ID: ENSMU…	frozenset({'weight>75.0%', 'activating', 'hg38_500bp_up_100bp_down_full_tx_v10_clust.genes_vs_motifs.rankings'})	[('CCDC174', 4.552548848382857), ('S100A13', 1.0188894774042807), ('JAK1', 7.561681500739356), ('IFT80', 1.849562584489428), ('ATG4B', 0.7980585876343365), ('CBX5', 1.43907719624258), ('WDR82', 2.517778101057849), ('HNRNPD', 0.6098477403788543), ('CDK5RAP2', 4.79169963977976), ('EPC2', 0.9498636698387878), ('DDX17', 3.098798173438882), ('NET1', 21.523018087504138), ('DHPS', 0.7354795009516714), (…	1441
NR2F1	tfdimers__MD00152	0.0731119	3.3034	3.44201e-06	1	motif similar to tfdimers__MD00124 ('M00967_forward_9_M01275_forward dimer: HNF4, COUP / IPF1'; q-value = 3.44e-06) which is directly annotated	frozenset({'weight>75.0%', 'activating', 'hg38_500bp_up_100bp_down_full_tx_v10_clust.genes_vs_motifs.rankings'})	[('FKBP9', 0.9422114882386884), ('STAC2', 0.8650882719462692), ('SNX7', 1.5622370953133893), ('PHACTR1', 1.79960125099013), ('SLC30A4', 0.9483702637865922), ('DLST', 5.738351826773236), ('SRR', 7.880945022633282), ('HINT3', 1.1549769718539906), ('UACA', 6.17521777540216), ('HDAC1', 0.777782892599121), ('B4GALT1-AS1', 2.0596258489719363), ('GRHL3', 3.672350372878937), ('D2HGDH', 7.266251019047499)…	4415
NR2F1	tfdimers__MD00392	0.0887515	4.44184	1.46536e-06	1	gene is annotated for similar motif tfdimers__MD00281 ('M00967_forward_5_M01659_forward dimer: HNF4, COUP / Cdx-2'; q-value = 1.47e-06)	frozenset({'weight>75.0%', 'activating', 'hg38_500bp_up_100bp_down_full_tx_v10_clust.genes_vs_motifs.rankings'})	[('CBWD2', 1.151832102728736), ('TRAK1', 0.8664420728499819), ('RNF41', 0.6227856646339608), ('HINT3', 1.1549769718539906), ('CHTF8', 1.2934179183230945), ('PRRG4', 0.9291974910033972), ('RP2', 1.4273133123467483)]	357
NR2F1	tfdimers__MD00415	0.0774655	3.62031	4.13479e-07	1	motif similar to tfdimers__MD00124 ('M00967_forward_9_M01275_forward dimer: HNF4, COUP / IPF1'; q-value = 4.13e-07) which is directly annotated	frozenset({'weight>75.0%', 'activating', 'hg38_500bp_up_100bp_down_full_tx_v10_clust.genes_vs_motifs.rankings'})	[('PHACTR1', 1.79960125099013), ('DLST', 5.738351826773236), ('WDR5', 1.5572734555490837), ('AP4B1', 3.871070144498488), ('C1orf54', 14.98607478929548), ('D2HGDH', 7.266251019047499), ('TMEM181', 1.6402868559614443), ('ACTL6A', 1.7265605591877151), ('ZHX1-C8orf76', 0.8857754819686332), ('UACA', 6.17521777540216), ('MDC1', 0.7352074319262125), ('TP53TG1', 3.787507731886304), ('PIN4P1', 10.82932739…	1463
NR2F1	tfdimers__MD00314	0.0691244	3.01314	3.19433e-07	1	gene is annotated for similar motif tfdimers__MD00281 ('M00967_forward_5_M01659_forward dimer: HNF4, COUP / Cdx-2'; q-value = 3.19e-07)	frozenset({'weight>75.0%', 'activating', 'hg38_500bp_up_100bp_down_full_tx_v10_clust.genes_vs_motifs.rankings'})	[('FLYWCH1', 1.3492131804466487), ('S100A13', 0.8008428820143226), ('ARL6IP6', 4.379026479883495), ('NCAPH2', 4.3706858558110016), ('ATIC', 1.0051664619189944), ('PAF1', 3.1910596221701204), ('WRAP53', 1.267649384123107), ('GRHL3', 3.672350372878937)]	335
NR2F1	tfdimers__MD00173	0.0769721	3.58439	5.73704e-08	1	gene is annotated for similar motif tfdimers__MD00318 ('M00967_reverse_-4_M00380_forward dimer: HNF4, COUP / Pax-4'; q-value = 5.74e-08)	frozenset({'weight>75.0%', 'activating', 'hg38_500bp_up_100bp_down_full_tx_v10_clust.genes_vs_motifs.rankings'})	[('KIAA0930', 9.29870398898121), ('PLAA', 2.1342045141270387), ('BZW2', 1.6383620637053251), ('HDAC1', 0.777782892599121), ('SEPT2', 1.0208467834925152), ('RP2', 1.4273133123467483), ('SRR', 7.880945022633282), ('NCAPH2', 4.3706858558110016), ('S100A13', 0.8008428820143226), ('DHRS13', 0.9127294369940404), ('GRHL3', 3.672350372878937), ('CHTF8', 1.2934179183230945), ('PAF1', 3.1910596221701204), …	3743
NR3C1	metacluster_141.9	0.0538618	3.77051	3.63839e-06	1	gene is annotated for similar motif transfac_pro__M04764 ('V$NR3C1_07: GR'; q-value = 3.64e-06)	frozenset({'weight>75.0%', 'activating', 'hg38_500bp_up_100bp_down_full_tx_v10_clust.genes_vs_motifs.rankings'})	[('ING4', 0.6768354194109092), ('CHERP', 5.120842562299469), ('RPS16', 1.112904796912206), ('ITGB1', 0.6884496642567416), ('HDHD2', 2.665206934683636), ('TMEM167A', 2.8207591911003376), ('RPS7', 0.5854634270297745), ('UNC45A', 2.0720640563798995), ('TFB1M', 1.0451975490399292), ('TMA16', 0.92699329437084), ('EPN1', 0.8142616791148608), ('SSR1', 3.081455760718135), ('AHCTF1', 1.3369126506312214), …	4983
NR3C1	metacluster_167.5	0.0503654	3.19171	1.32473e-06	1	motif similar to tfdimers__MD00489 ('M00921_forward_5_M00747_forward dimer: GR / IRF-1'; q-value = 1.32e-06) which is directly annotated	frozenset({'weight>75.0%', 'activating', 'hg38_500bp_up_100bp_down_full_tx_v10_clust.genes_vs_motifs.rankings'})	[('NUP153', 0.91056078772906), ('CBWD5', 0.7183794494590231), ('SUB1', 1.2070252507082777), ('RNF11', 3.8629442706806287), ('PRNP', 0.6905690011481465), ('CBWD2', 0.7032889505605452), ('XRN1', 1.8326943531827549), ('SEC31A', 0.8209655485913911), ('WSB2', 0.7218933216685013), ('TMX4', 1.898412238370768), ('EFR3A', 1.1976454463521602), ('FUT4', 0.8678741550200523), ('MAT2B', 2.841061319958724), ('W…	4870
NR3C1	metacluster_141.6	0.0525002	3.5451	1.16815e-10	1	gene is annotated for similar motif transfac_pro__M04764 ('V$NR3C1_07: GR'; q-value = 1.17e-10)	frozenset({'weight>75.0%', 'activating', 'hg38_500bp_up_100bp_down_full_tx_v10_clust.genes_vs_motifs.rankings'})	[('MTIF3', 1.8964921449610463), ('MAT2B', 2.841061319958724), ('PDS5B', 0.7778611258200564), ('EID1', 3.240949126893186), ('OPA1', 0.8593783890069219), ('FBXO9', 8.108649856506501), ('NEIL3', 0.6951991287436636), ('CLK1', 1.316044902833856), ('ADAM10', 1.930742649657555), ('HNRNPUL2', 1.075469374901176), ('MAGT1', 8.003033276475565), ('PRNP', 0.6905690011481465), ('HNRNPU', 1.8986035114001043), (…	4629
NR3C1	metacluster_141.5	0.0512455	3.3374	0	1	gene is directly annotated	frozenset({'weight>75.0%', 'activating', 'hg38_500bp_up_100bp_down_full_tx_v10_clust.genes_vs_motifs.rankings'})	[('ING4', 0.6768354194109092), ('ILF3-AS1', 6.186378991571863), ('MCM6', 0.8478662354918712), ('DPYSL2', 0.6929101846040574), ('RBM4', 1.782229008190211), ('PEX2', 2.196482053538914), ('CEP350', 1.5837236751333024), ('SERP1', 3.5688762253413326), ('ADAR', 0.7646558384948137), ('PPP4R3B', 1.3073091452997063), ('TTC14', 1.7535311340786823), ('RNF2', 6.542985463163526), ('ELP2', 1.670515012869446), …	4888
NR3C1	metacluster_33.8	0.0513288	3.35119	0	1	gene is directly annotated	frozenset({'weight>75.0%', 'activating', 'hg38_500bp_up_100bp_down_full_tx_v10_clust.genes_vs_motifs.rankings'})	[('PRKCSH', 1.9013255314477524), ('ECH1', 0.7563356967527353), ('AP3D1', 2.5061168979107333), ('ILF3-AS1', 6.186378991571863), ('RPS14', 0.7691018587993323), ('RPL13A', 1.329306308567), ('JAK1', 2.331022067132962), ('C6orf48', 0.9639652617730532), ('RACK1', 1.1481213313099832), ('GNAI2', 3.383032305316769), ('CHTOP', 1.1410389422069196), ('ATP6V0C', 1.0111304265227885), ('AES', 0.7206297287231301…	1004
NRF1	metacluster_55.3	0.0561736	4.043	0	1	gene is directly annotated	frozenset({'weight>75.0%', 'activating', 'hg38_500bp_up_100bp_down_full_tx_v10_clust.genes_vs_motifs.rankings'})	[('TBRG1', 0.6274549925804445), ('ASPSCR1', 1.999110445909526), ('SNRNP27', 0.9352347479042606), ('PHRF1', 1.5721626133191933), ('LUC7L2', 3.5658493315289705), ('SNRPB2', 0.7594043758995119), ('EYA3', 0.8815105985588135), ('NUP107', 0.7784635947908763), ('GPATCH8', 1.0176139059879676), ('TAF1', 3.789673965618138), ('TMEM41B', 0.7427944142039624), ('EIF2AK1', 0.640465599418859), ('TOP3A', 4.025351…	2777
NRF1	transfac_pro__M00652	0.0513976	3.3692	0	1	gene is directly annotated	frozenset({'weight>75.0%', 'activating', 'hg38_500bp_up_100bp_down_full_tx_v10_clust.genes_vs_motifs.rankings'})	[('NOC3L', 2.245422769481862), ('URB1', 1.0099994779911348), ('NME2', 0.6263303055177409), ('EXOC3', 0.7671736147518038), ('SNRNP27', 0.9352347479042606), ('TBRG1', 0.6274549925804445), ('SPPL2A', 0.8552411340297547), ('LINC00467', 2.679608291422541), ('KHDRBS1', 0.825675138253135), ('RPL22L1', 2.269600476924375), ('CUL1', 2.708094126553137), ('LSM5', 5.18809898917802), ('TIMM10', 3.7693323441753…	4578
PDX1	tfdimers__MD00430	0.0547685	3.16715	1.19234e-06	1	gene is annotated for similar motif tfdimers__MD00285 ('M01255_forward_5_M01590_forward dimer: IPF1 / SMAD1'; q-value = 1.19e-06)	frozenset({'weight>75.0%', 'activating', 'hg38_500bp_up_100bp_down_full_tx_v10_clust.genes_vs_motifs.rankings'})	[('XRCC5', 0.6418680005748503), ('RMI2', 0.7765727983536944), ('YTHDF2', 1.0670608954182652), ('DGUOK', 2.592697817071303), ('PGBD1', 1.751766744542682), ('CHAMP1', 2.9633560402449763), ('ZW10', 0.6289942341667417), ('HSPA14', 1.122420703335801), ('GNG11', 1.8280805062792769), ('MAP2K7', 0.7426431087091738), ('DNAJC9', 1.3985461945197242), ('POLDIP3', 0.6081432128793116), ('SGF29', 1.993192581779…	4407
PDX1	tfdimers__MD00131	0.0591781	3.65979	3.15003e-10	1	motif similar to tfdimers__MD00174 ('M00500_forward_8_M01275_forward dimer: STAT6 / IPF1'; q-value = 3.15e-10) which is directly annotated	frozenset({'weight>75.0%', 'activating', 'hg38_500bp_up_100bp_down_full_tx_v10_clust.genes_vs_motifs.rankings'})	[('XRCC5', 0.6418680005748503), ('IRF4', 5.273100369684482), ('FOXN3', 0.7688102172085882), ('CHD4', 1.8070856725193576), ('ZW10', 0.6289942341667417), ('RMI2', 0.7765727983536944), ('HDAC6', 0.9826486127969372), ('GTPBP8', 1.0206353528529049), ('HNRNPL', 1.5178074419547771), ('ZFR', 1.7902601748325673), ('FHL2', 1.5092956672163558), ('MFGE8', 4.044422238134529), ('MECOM', 2.017510574277669), ('N…	1632
POU5F1	tfdimers__MD00267	0.0604305	3.59814	3.16507e-06	1	gene is annotated for similar motif tfdimers__MD00220 ('M01307_forward_4_M01100_forward dimer: POU5F1 / LRF'; q-value = 3.17e-06)	frozenset({'weight>75.0%', 'activating', 'hg38_500bp_up_100bp_down_full_tx_v10_clust.genes_vs_motifs.rankings'})	[('MYADM', 2.199161430066828), ('LINC00994', 4.856427489293837), ('CXXC5', 0.7254409290041661), ('FAM200B', 1.855934963040752), ('TRRAP', 1.082019573158935), ('LCLAT1', 1.0258612875715518), ('DDIT4', 0.9304686267344204), ('AMPH', 0.7300765526838959), ('ZNF295-AS1', 0.6158337815166224), ('PACSIN1', 1.1828331631501618), ('CDK1', 1.1460744310981197), ('LOC101928098', 0.673794349145597), ('KIF14', 0.…	632
POU5F1	tfdimers__MD00482	0.0580944	3.35526	0	1	gene is directly annotated	frozenset({'weight>75.0%', 'activating', 'hg38_500bp_up_100bp_down_full_tx_v10_clust.genes_vs_motifs.rankings'})	[('GPER1', 0.6900707270132493), ('LOC145694', 0.7350498583097576), ('HES4', 1.2337749265364353), ('MYADM', 2.199161430066828), ('USP46-AS1', 0.8365497097582884), ('SAMD11', 1.3872178773376491), ('ARHGEF1', 2.322504488041345), ('SLC8A2', 4.109871958675054), ('CREBBP', 0.8835013594008709), ('MST1L', 0.9298301814286084), ('P2RY4', 3.380871707012464), ('METRNL', 0.8508217619037313), ('CDK1', 1.146074…	4434
POU6F1	metacluster_145.2	0.0579094	3.02474	0	0.20202	motif is annotated for orthologous gene FBgn0000028 in D. melanogaster (identity = 20%)	frozenset({'weight>75.0%', 'activating', 'hg38_500bp_up_100bp_down_full_tx_v10_clust.genes_vs_motifs.rankings'})	[('CERS3', 0.5909177507694771), ('GPAT3', 5.47750628217544), ('ACTN2', 0.654754732366131), ('DET1', 0.8293825203630694), ('TBC1D14', 0.7216038550825145), ('RUVBL1-AS1', 0.8457319853266161), ('HRK', 0.585078337341884), ('PRNP', 7.129172070503767), ('UBN1', 19.38080039220697), ('TMEM45A', 2.0919678483699977), ('FCHSD1', 1.3834151438707694), ('THNSL1', 2.1344908236198776), ('JMJD1C', 2.8657901265882…	696
RARA	tfdimers__MD00147	0.0646057	4.47495	8.25464e-06	1	gene is annotated for similar motif tfdimers__MD00319 ('M00074_forward_7_M00963_reverse dimer: c-Ets-1(p54) / T3R'; q-value = 8.25e-06)	frozenset({'weight>75.0%', 'activating', 'hg38_500bp_up_100bp_down_full_tx_v10_clust.genes_vs_motifs.rankings'})	[('LST1', 3.805388698194722), ('STRA6', 1.5623041424203243), ('CTSH', 3.711825794734919), ('IL17RA', 0.7720198407567345), ('FOXH1', 1.5385641481726609), ('RHOC', 1.432620792494625), ('TMBIM1', 4.22599649385907), ('LPAR1', 0.8732937567956264), ('LRRFIP1', 1.98958361111128), ('ITGB2', 1.5076966316756442), ('RTN4', 0.652498084162653), ('ETV3', 1.268470865694485), ('CASP8', 11.628627308052216), ('ZFP…	2564
RARA	metacluster_167.5	0.0665665	4.72685	9.97899e-07	1	gene is annotated for similar motif tfdimers__MD00319 ('M00074_forward_7_M00963_reverse dimer: c-Ets-1(p54) / T3R'; q-value = 9.98e-07)	frozenset({'weight>75.0%', 'activating', 'hg38_500bp_up_100bp_down_full_tx_v10_clust.genes_vs_motifs.rankings'})	[('LMNA', 0.860674398892927), ('LST1', 3.805388698194722), ('RTN4', 0.652498084162653), ('LILRB2', 5.239121101971552), ('KIF5A', 2.909966365426685), ('TOB1', 0.6713737587589879), ('SLC2A3', 0.8000655370187302), ('CNFN', 4.335260300514862), ('S100A6', 3.002714236849085), ('POGZ', 2.404713897706661), ('HLA-B', 1.0547113698796593), ('TMSB10', 3.1319033408176478), ('STRA6', 1.5623041424203243), ('FCG…	1751
RARA	tfdimers__MD00431	0.0533993	3.03535	4.09315e-07	1	motif similar to tfdimers__MD00319 ('M00074_forward_7_M00963_reverse dimer: c-Ets-1(p54) / T3R'; q-value = 4.09e-07) which is directly annotated	frozenset({'weight>75.0%', 'activating', 'hg38_500bp_up_100bp_down_full_tx_v10_clust.genes_vs_motifs.rankings'})	[('LYPD2', 0.6141633985897296), ('LST1', 3.805388698194722), ('CNFN', 4.335260300514862), ('TOB1', 0.6713737587589879), ('CLEC10A', 0.7846124027320868), ('FCGR3A', 1.973269014040484), ('S100B', 1.9638106719487016), ('MTMR6', 1.7554139531562445), ('NEBL', 2.89677018240336), ('PTPRE', 1.466865053930326), ('CTSH', 3.711825794734919), ('LMNA', 0.860674398892927), ('HLA-DQB1-AS1', 3.1662709204167023),…	1597
RARA	tfdimers__MD00398	0.0542626	3.14624	3.83282e-08	1	motif similar to tfdimers__MD00319 ('M00074_forward_7_M00963_reverse dimer: c-Ets-1(p54) / T3R'; q-value = 3.83e-08) which is directly annotated	frozenset({'weight>75.0%', 'activating', 'hg38_500bp_up_100bp_down_full_tx_v10_clust.genes_vs_motifs.rankings'})	[('LMNA', 0.860674398892927), ('CTSH', 3.711825794734919), ('LST1', 3.805388698194722), ('LCN12', 0.8564276272466892), ('FCGR3A', 1.973269014040484), ('DCAF11', 1.0126050334621433), ('RTN4', 0.652498084162653), ('POGZ', 2.404713897706661), ('PLSCR1', 0.7915452228307478), ('APLNR', 1.326957564338488), ('TOB1', 0.6713737587589879), ('IFI30', 5.490119786749789), ('TBR1', 0.6180513723531983), ('CNFN'…	205
RARA	tfdimers__MD00242	0.0594341	3.8106	1.55356e-14	1	motif similar to tfdimers__MD00368 ('M00963_forward_3_M00378_forward dimer: T3R / Pax-4'; q-value = 1.55e-14) which is directly annotated	frozenset({'weight>75.0%', 'activating', 'hg38_500bp_up_100bp_down_full_tx_v10_clust.genes_vs_motifs.rankings'})	[('FCGR3A', 1.973269014040484), ('LST1', 3.805388698194722), ('LMNA', 0.860674398892927), ('TBR1', 0.6180513723531983), ('FCGR2B', 4.345151406679642), ('STRA6', 1.5623041424203243), ('NEBL', 2.89677018240336), ('CNFN', 4.335260300514862), ('LAPTM5', 5.185477486577227), ('RAP1A', 3.033687127671528), ('SLC2A3', 0.8000655370187302), ('CTSH', 3.711825794734919), ('ETV3', 1.268470865694485), ('RTN4', …	4908
RFX4	tfdimers__MD00238	0.100844	3.96472	5.99724e-08	1	gene is annotated for similar motif tfdimers__MD00351 ('M01665_forward_5_M00975_forward dimer: IRF-8 / RFX'; q-value = 6e-08)	frozenset({'weight>75.0%', 'activating', 'hg38_500bp_up_100bp_down_full_tx_v10_clust.genes_vs_motifs.rankings'})	[('SPHK2', 0.6005941818079338), ('MIR3654', 0.7157058294829859), ('TESPA1', 2.586452854326557), ('HLA-DQB1', 2.097733985151112), ('RPSAP52', 0.5967281063890435)]	458
RFX5	metacluster_183.4	0.0484269	3.15293	6.67856e-06	1	gene is annotated for similar motif taipale_tf_pairs__ETV2_RFX5_NNNTTCCGSNNNNGCAACNN_CAP_repr ('ETV2 [ETS] - RFX5 [RFX]'; q-value = 6.68e-06)	frozenset({'weight>75.0%', 'activating', 'hg38_500bp_up_100bp_down_full_tx_v10_clust.genes_vs_motifs.rankings'})	[('UTP14A', 1.2660054296784882), ('ERCC5', 2.4086681177028653), ('ING4', 2.9531210145677926), ('EIF6', 0.994032228399073), ('SDAD1', 0.6226046378718357), ('RPL8', 0.7496992457449837), ('STRBP', 1.3925010499192632), ('RPL28', 2.768912592446462), ('NDUFA13', 0.76611830520744), ('NEK9', 0.636902417999949), ('SNRPB', 0.7449388588697203), ('RPS19', 1.434463838288789), ('CACNA2D3', 7.331216789947976), …	4091
RFX5	taipale_tf_pairs__ETS2_RCCGGAAGTG_HT	0.0576891	4.5288	4.04831e-06	1	gene is annotated for similar motif taipale_tf_pairs__ETV2_RFX5_RNCGGAANNNNNNNNNGCAACN_CAP_repr ('ETV2 [ETS] - RFX5 [RFX]'; q-value = 4.05e-06)	frozenset({'weight>75.0%', 'activating', 'hg38_500bp_up_100bp_down_full_tx_v10_clust.genes_vs_motifs.rankings'})	[('MRPL20', 0.8065475227070202), ('UBL5', 1.8502185025125637), ('PPIL2', 0.7212229785714349), ('SLC25A1', 1.4528270135150905), ('CHCHD2', 1.3894925693870095), ('NSUN5P1', 0.8391072877822393), ('NUP107', 1.6061532070529545), ('VPS18', 0.9140906205670472), ('PMM2', 0.6797101283655385), ('RPS5', 1.9626280074471836), ('GTSE1', 1.2380114972821747), ('ERP44', 6.999298105651494), ('PIGC', 0.791593422646…	3696
RFX5	swissregulon__hs__ELK1	0.057543	4.50709	8.89672e-07	1	gene is annotated for similar motif taipale_tf_pairs__ETV2_RFX5_NNNTTCCGSNNNNGCAACNN_CAP_repr ('ETV2 [ETS] - RFX5 [RFX]'; q-value = 8.9e-07)	frozenset({'weight>75.0%', 'activating', 'hg38_500bp_up_100bp_down_full_tx_v10_clust.genes_vs_motifs.rankings'})	[('ING4', 2.9531210145677926), ('RPS16', 1.116238644338027), ('TMEM167A', 0.9873975307247974), ('RPS19', 1.434463838288789), ('RPS7', 2.1666046460663733), ('DSCC1', 0.6158785741138811), ('ARPC3', 1.9538427291752416), ('SLC25A3', 2.164163693302338), ('NDUFA13', 0.76611830520744), ('KHDRBS1', 0.6666093149855077), ('RPL32', 1.0878355543555989), ('HERC2P2', 1.6476809685288336), ('GPATCH2L', 0.8386964…	4596
RFX5	taipale_tf_pairs__FOXO1_ELK3_RCCGGAWGTKKW_CAP	0.0538564	3.95947	2.51023e-07	1	gene is annotated for similar motif taipale_tf_pairs__ETV2_RFX5_RNCGGAANNNNNNNNNGCAACN_CAP_repr ('ETV2 [ETS] - RFX5 [RFX]'; q-value = 2.51e-07)	frozenset({'weight>75.0%', 'activating', 'hg38_500bp_up_100bp_down_full_tx_v10_clust.genes_vs_motifs.rankings'})	[('TMEM167A', 0.9873975307247974), ('ING4', 2.9531210145677926), ('C1orf52', 0.6220473498202401), ('RPS19', 1.434463838288789), ('FAM228B', 0.8692424024563715), ('ARPC3', 1.9538427291752416), ('EIF3L', 2.7946553074879965), ('PSMG3', 1.0209983588732616), ('RPL29', 0.6883552900847503), ('G6PD', 0.5831699217586084), ('C1QBP', 0.7204285877200056), ('RTFDC1', 1.0901729331382344), ('DSCC1', 0.615878574…	4943
RFX5	metacluster_191.2	0.05258	3.76986	8.23762e-08	1	gene is annotated for similar motif taipale_tf_pairs__ETV2_RFX5_RNCGGAANNNNNNNNNGCAACN_CAP_repr ('ETV2 [ETS] - RFX5 [RFX]'; q-value = 8.24e-08)	frozenset({'weight>75.0%', 'activating', 'hg38_500bp_up_100bp_down_full_tx_v10_clust.genes_vs_motifs.rankings'})	[('ING4', 2.9531210145677926), ('TMEM167A', 0.9873975307247974), ('C1orf52', 0.6220473498202401), ('RPS19', 1.434463838288789), ('ERCC5', 2.4086681177028653), ('ARPC3', 1.9538427291752416), ('G6PD', 0.5831699217586084), ('RPS14', 0.703674187063633), ('NXT2', 0.7774943576960354), ('ARPC4', 1.2338789758631024), ('EIF3L', 2.7946553074879965), ('EIF6', 0.994032228399073), ('RPL8', 0.7496992457449837)…	4984
RFX5	metacluster_166.2	0.0538938	3.96502	3.82613e-08	1	gene is annotated for similar motif taipale_tf_pairs__ETV2_RFX5_RNCGGAANNNNNNNNNGCAACN_CAP_repr ('ETV2 [ETS] - RFX5 [RFX]'; q-value = 3.83e-08)	frozenset({'weight>75.0%', 'activating', 'hg38_500bp_up_100bp_down_full_tx_v10_clust.genes_vs_motifs.rankings'})	[('ING4', 2.9531210145677926), ('RPL28', 2.768912592446462), ('RPS19', 1.434463838288789), ('RPL32', 1.0878355543555989), ('NDUFA13', 0.76611830520744), ('GTF2H3', 0.6382419514892073), ('ARPC4', 1.2338789758631024), ('VMA21', 1.1596500639089344), ('RTFDC1', 1.0901729331382344), ('TMEM167A', 0.9873975307247974), ('ANXA11', 1.1447327036897177), ('ARPC2', 0.9716261584194156), ('ME2', 0.8587897459064…	4834
RFX5	metacluster_191.3	0.0606788	4.97291	2.18498e-11	1	gene is annotated for similar motif taipale_tf_pairs__ETV2_RFX5_NNNTTCCGSNNNNGCAACNN_CAP_repr ('ETV2 [ETS] - RFX5 [RFX]'; q-value = 2.18e-11)	frozenset({'weight>75.0%', 'activating', 'hg38_500bp_up_100bp_down_full_tx_v10_clust.genes_vs_motifs.rankings'})	[('DAD1', 0.5985505588117972), ('NDUFS7', 1.0092446032476723), ('ING4', 2.9531210145677926), ('CDC7', 2.4430579265620387), ('RPL32', 1.0878355543555989), ('SLC25A3', 2.164163693302338), ('PRPF8', 2.7907739938188625), ('ZWINT', 0.9500191266963554), ('FIP1L1', 0.5953928647023736), ('ATP5I', 1.001809517398859), ('STX8', 1.1047884996048585), ('LYPLA1', 0.5986574477365404), ('TOMM20', 1.24988083249067…	4541
RFX5	metacluster_166.4	0.060508	4.94753	9.88151e-12	1	gene is annotated for similar motif taipale_tf_pairs__ETV2_RFX5_NNNTTCCGSNNNNGCAACNN_CAP_repr ('ETV2 [ETS] - RFX5 [RFX]'; q-value = 9.88e-12)	frozenset({'weight>75.0%', 'activating', 'hg38_500bp_up_100bp_down_full_tx_v10_clust.genes_vs_motifs.rankings'})	[('FIP1L1', 0.5953928647023736), ('ADAM10', 0.646305255549504), ('SLC25A3', 2.164163693302338), ('ARFGEF2', 0.6042504859242802), ('PTTG1', 0.5982509169327687), ('TBCA', 0.5886317073281279), ('KHDRBS1', 0.6666093149855077), ('TOMM20', 1.2498808324906774), ('LYPLA1', 0.5986574477365404), ('DAD1', 0.5985505588117972), ('CDC7', 2.4430579265620387), ('ERCC5', 2.4086681177028653), ('RPS24', 1.760966829…	4928
RFX5	metacluster_138.2	0.0571223	4.4446	3.04871e-13	1	gene is annotated for similar motif taipale_tf_pairs__ETV2_RFX5_NNNTTCCGSNNNNGCAACNN_CAP_repr ('ETV2 [ETS] - RFX5 [RFX]'; q-value = 3.05e-13)	frozenset({'weight>75.0%', 'activating', 'hg38_500bp_up_100bp_down_full_tx_v10_clust.genes_vs_motifs.rankings'})	[('ING4', 2.9531210145677926), ('ARPC3', 1.9538427291752416), ('RPS19', 1.434463838288789), ('TMEM167A', 0.9873975307247974), ('PSMG3', 1.0209983588732616), ('MGAT1', 0.8176284340110227), ('ERCC5', 2.4086681177028653), ('RCC1', 1.706234173282659), ('UBL5', 1.8502185025125637), ('ME2', 0.8587897459064548), ('RPL32', 1.0878355543555989), ('RPL8', 0.7496992457449837), ('G6PD', 0.5831699217586084), (…	4932
RXRA	tfdimers__MD00066	0.0524569	3.63557	5.30656e-06	1	gene is annotated for similar motif tfdimers__MD00319 ('M00074_forward_7_M00963_reverse dimer: c-Ets-1(p54) / T3R'; q-value = 5.31e-06)	frozenset({'weight>75.0%', 'activating', 'hg38_500bp_up_100bp_down_full_tx_v10_clust.genes_vs_motifs.rankings'})	[('LILRB2', 11.794459568483276), ('LST1', 11.538399109069934), ('NCOA2', 1.1505238755752143), ('VASP', 2.8962809271478447), ('RASGRP4', 1.5272374913623257), ('RHOC', 0.7503008990855439), ('PELI3', 0.6991389010984028), ('CHST15', 2.019995031084315), ('TNNT1', 3.663393270610775), ('PLSCR1', 7.142991639492212), ('ZFR', 0.6788057856892732), ('RHOG', 1.3927285543322525), ('CXCR4', 1.068599605244066), …	1272
RXRA	metacluster_167.5	0.0650457	5.87157	9.97899e-07	1	gene is annotated for similar motif tfdimers__MD00319 ('M00074_forward_7_M00963_reverse dimer: c-Ets-1(p54) / T3R'; q-value = 9.98e-07)	frozenset({'weight>75.0%', 'activating', 'hg38_500bp_up_100bp_down_full_tx_v10_clust.genes_vs_motifs.rankings'})	[('GPSM3', 1.5890963608122748), ('SIRPB1', 10.41787181236129), ('ITGB2', 12.6360024374405), ('ASAP1', 0.7868196505926859), ('SEPT9', 2.252726816799683), ('SAMSN1', 2.4297877419111784), ('IFIT2', 0.840886671272152), ('FGD2', 9.685244150837478), ('CFLAR', 0.7439954932404657), ('OSCAR', 3.6236167250046094), ('SULT1A1', 1.6119074445757786), ('ARHGAP30', 3.6496538014074216), ('ARPC2', 2.17510674910797…	1539
RXRA	tfdimers__MD00398	0.0490157	3.02434	3.83282e-08	1	motif similar to tfdimers__MD00319 ('M00074_forward_7_M00963_reverse dimer: c-Ets-1(p54) / T3R'; q-value = 3.83e-08) which is directly annotated	frozenset({'weight>75.0%', 'activating', 'hg38_500bp_up_100bp_down_full_tx_v10_clust.genes_vs_motifs.rankings'})	[('ACAP2', 1.4400078408250248), ('PDLIM2', 0.7641964851963263), ('ARHGAP31', 2.070785835883182), ('SYK', 1.1470955291229452), ('RELT', 0.666355860318725), ('AIF1', 15.892031752577529), ('PTPRC', 13.061106243349762), ('SLC16A3', 2.9718296808844897), ('ATP2B4', 7.171704797315153), ('FAM49B', 2.363954098250019), ('HCLS1', 3.8622250919320766), ('ZNF106', 1.7733008594894863), ('DAPP1', 1.1212968756590…	4506
RXRA	metacluster_35.2	0.0497972	3.16316	7.0006e-09	1	motif similar to tfdimers__MD00319 ('M00074_forward_7_M00963_reverse dimer: c-Ets-1(p54) / T3R'; q-value = 7e-09) which is directly annotated	frozenset({'weight>75.0%', 'activating', 'hg38_500bp_up_100bp_down_full_tx_v10_clust.genes_vs_motifs.rankings'})	[('SRRM2', 1.3150410141031037), ('CD33', 1.845122760170588), ('CLIC1', 1.2755818251748594), ('FAM50B', 2.961288551056549), ('CEPT1', 0.903980787087826), ('DNAJB6', 1.3887144401669018), ('NEDD9', 1.0167329146322128), ('WAS', 2.2079547046624417), ('SLC22A15', 0.8622350648480192), ('FAM49B', 2.363954098250019), ('MAP2K1', 0.9729273542246464), ('CD300E', 10.596674097597075), ('NBR1', 0.98206469932867…	4464
RXRA	tfdimers__MD00290	0.049653	3.13753	1.0087e-09	1	gene is annotated for similar motif tfdimers__MD00319 ('M00074_forward_7_M00963_reverse dimer: c-Ets-1(p54) / T3R'; q-value = 1.01e-09)	frozenset({'weight>75.0%', 'activating', 'hg38_500bp_up_100bp_down_full_tx_v10_clust.genes_vs_motifs.rankings'})	[('LOC374443', 0.6938133968917545), ('FAM50B', 2.961288551056549), ('ERBIN', 4.975312252143604), ('MS4A7', 12.122791245940006), ('SEPT9', 2.252726816799683), ('SFT2D1', 3.201877550220735), ('PKM', 2.069119905352653), ('SRRM2', 1.3150410141031037), ('SLC22A15', 0.8622350648480192), ('CD93', 9.556070073901164), ('FAM49B', 2.363954098250019), ('CAB39', 2.2831994000189173), ('GIMAP4', 2.7962181761240…	2754
RXRA	tfdimers__MD00319	0.0544818	3.99521	0	1	gene is directly annotated	frozenset({'weight>75.0%', 'activating', 'hg38_500bp_up_100bp_down_full_tx_v10_clust.genes_vs_motifs.rankings'})	[('ASAP1', 0.7868196505926859), ('FAM50B', 2.961288551056549), ('DNAJB6', 1.3887144401669018), ('LOC374443', 0.6938133968917545), ('ARHGAP31', 2.070785835883182), ('FRG1BP', 0.5971384416526959), ('PKM', 2.069119905352653), ('SLC22A15', 0.8622350648480192), ('ERBIN', 4.975312252143604), ('WAS', 2.2079547046624417), ('ARHGAP30', 3.6496538014074216), ('TRERF1', 2.7337823675572377), ('SH3BP2', 3.9084…	4169
RXRB	metacluster_35.3	0.0501071	3.03327	2.06073e-08	1	motif similar to tfdimers__MD00319 ('M00074_forward_7_M00963_reverse dimer: c-Ets-1(p54) / T3R'; q-value = 2.06e-08) which is directly annotated	frozenset({'weight>75.0%', 'activating', 'hg38_500bp_up_100bp_down_full_tx_v10_clust.genes_vs_motifs.rankings'})	[('SIPA1', 0.7124787120956411), ('RPS16', 3.4663949073726363), ('RPS19', 1.467904995114087), ('RPS7', 0.8162445339076297), ('GSPT1', 0.6187427275151394), ('ZNF334', 1.7889336466046826), ('DR1', 0.993156475762504), ('PDXDC1', 0.6715191584021176), ('PDCD2', 1.9011302061396067), ('RPL32P3', 1.4790448350312728), ('RPL27', 1.3978179397683943), ('MRPS18B', 0.6225812760979318), ('LRRFIP1', 0.75879926174…	4245
SP3	metacluster_3.8	0.0506023	3.25761	4.56321e-06	1	gene is annotated for similar motif dbtfbs__SP3_HEK293_ENCSR141PZA_merged_N1 ('SP3 (human, HEK293, ENCSR141PZA, merged N1)'; q-value = 4.56e-06)	frozenset({'weight>75.0%', 'activating', 'hg38_500bp_up_100bp_down_full_tx_v10_clust.genes_vs_motifs.rankings'})	[('ITGB1', 0.918293548807988), ('CENPH', 1.3673795312384682), ('HDHD2', 1.8023915268563029), ('TMEM167A', 1.2976093647198952), ('TNPO3', 0.6520141966874539), ('E2F8', 0.6733101068054856), ('USE1', 0.7656003454005047), ('FANCL', 0.6130817005300222), ('TPD52L2', 4.367208685464675), ('SSR1', 0.7714831952787838), ('INIP', 1.5954375141057833), ('TPM3', 1.2438021402427235), ('DSCC1', 0.7813056186471954…	4996
SP4	metacluster_3.7	0.051176	3.08602	0	1	gene is directly annotated	frozenset({'weight>75.0%', 'activating', 'hg38_500bp_up_100bp_down_full_tx_v10_clust.genes_vs_motifs.rankings'})	[('TPBGL', 1.2534396886035857), ('DNAJB6', 0.6892051529171708), ('LOC105377213', 1.7926141509546036), ('SELL', 0.946757752526304), ('MAN1A1', 2.310329673848927), ('LYRM1', 0.806217469732853), ('IRAK1BP1', 3.033099707053471), ('SP1', 0.8783566482288256), ('BUB3', 1.1250108603260751), ('LEF1', 5.9758699479851005), ('ARHGAP25', 2.0356484706030678), ('PSMA5', 0.6775584854794507), ('DCD', 2.3602997083…	402
SPI1	tfdimers__MD00299	0.0480269	3.06365	7.17324e-12	1	motif similar to tfdimers__MD00044 ('M00971_forward_6_M01797_reverse dimer: Ets / SIRT6'; q-value = 7.17e-12) which is directly annotated	frozenset({'weight>75.0%', 'activating', 'hg38_500bp_up_100bp_down_full_tx_v10_clust.genes_vs_motifs.rankings'})	[('MAPK1IP1L', 0.638460770016662), ('LGALS3', 1.5760246022402018), ('TRPC4AP', 1.4347781704512006), ('BID', 1.327424440553367), ('IRS2', 3.5832458365187643), ('MIR1281', 2.2001777274892187), ('DTYMK', 0.6878138534412448), ('EP300', 0.789898380284726), ('BSG', 0.5966556924655828), ('SULF2', 0.6951527968602544), ('IL1RAP', 4.320317485028993), ('CHD7', 2.5693539866759143), ('CREBBP', 3.4405814097311…	757
SPI1	tfdimers__MD00012	0.0527584	3.88405	5.58865e-12	1	gene is annotated for similar motif tfdimers__MD00044 ('M00971_forward_6_M01797_reverse dimer: Ets / SIRT6'; q-value = 5.59e-12)	frozenset({'weight>75.0%', 'activating', 'hg38_500bp_up_100bp_down_full_tx_v10_clust.genes_vs_motifs.rankings'})	[('SPG21', 0.6561253115032234), ('STX4', 3.3652004810427325), ('BLOC1S1', 0.6316876582428083), ('VPS26A', 2.686653100415076), ('IGF2R', 0.9534895178116548), ('ATG3', 1.412207150697499), ('ZNF292', 3.445578523650766), ('GNS', 0.6464022851477345), ('CEP162', 2.864427230772842), ('BRI3', 2.422248659731032), ('CREBRF', 0.6974956255054169), ('DPP7', 0.7999952795737627), ('ALDH3B1', 0.8271406717563928)…	1169
SPI1	transfac_pro__M02896	0.048945	3.22285	0	0.885185	gene is orthologous to ENSMUSG00000002111 in M. musculus (identity = 88%) which is directly annotated for motif	frozenset({'weight>75.0%', 'activating', 'hg38_500bp_up_100bp_down_full_tx_v10_clust.genes_vs_motifs.rankings'})	[('IL16', 3.644097543739333), ('AIF1', 3.738570837158669), ('NCF4', 0.7456231698063144), ('ACTB', 5.857005037900788), ('PRKCD', 2.2412909663875205), ('LILRB2', 0.7682196461834099), ('LILRA1', 0.8015518665418753), ('SYK', 2.028833517427454), ('CTSG', 1.674163649960776), ('MAP3K8', 0.58988347606588), ('CSF1R', 2.4970723502954386), ('HCLS1', 1.6341861501447956), ('ZFR', 1.801492379823365), ('APPL2',…	3458
SPI1	metacluster_167.5	0.0509988	3.57895	0	1	gene is directly annotated	frozenset({'weight>75.0%', 'activating', 'hg38_500bp_up_100bp_down_full_tx_v10_clust.genes_vs_motifs.rankings'})	[('AIF1', 3.738570837158669), ('ARAP1', 3.406344300350781), ('TNFSF13', 5.297126801910245), ('DDX21', 0.598412103136183), ('PTPN6', 2.404370226201156), ('CARD8-AS1', 3.5453133450545646), ('CTSG', 1.674163649960776), ('SEPT2', 0.8069701909064276), ('ITGA5', 0.7457151541369108), ('HK3', 1.4951263732319209), ('CD63', 1.852099998708721), ('LRRFIP1', 6.955579860258088), ('RASSF3', 4.85811340366382), (…	1359
SPI1	metacluster_183.1	0.0500844	3.4204	0	1	gene is directly annotated	frozenset({'weight>75.0%', 'activating', 'hg38_500bp_up_100bp_down_full_tx_v10_clust.genes_vs_motifs.rankings'})	[('YWHAB', 1.3707834295243435), ('DDX21', 0.598412103136183), ('AIF1', 3.738570837158669), ('PTPN6', 2.404370226201156), ('DMTF1', 2.282640909443705), ('RASSF3', 4.85811340366382), ('APPL2', 0.6504836421511383), ('CTSG', 1.674163649960776), ('HCLS1', 1.6341861501447956), ('ATP2B4', 2.0766336812259056), ('RELT', 1.6791207876433158), ('ITGA5', 0.7457151541369108), ('ZFR', 1.801492379823365), ('TNFS…	4345
SPI1	metacluster_183.2	0.0495117	3.32111	0	1	gene is directly annotated	frozenset({'weight>75.0%', 'activating', 'hg38_500bp_up_100bp_down_full_tx_v10_clust.genes_vs_motifs.rankings'})	[('ITGB2', 4.745301391759191), ('DMTF1', 2.282640909443705), ('CD33', 3.053808780218425), ('AIF1', 3.738570837158669), ('LAPTM5', 5.688229503548367), ('TBXAS1', 1.5998634913230738), ('TNIP1', 0.679082481416326), ('ACAP2', 2.6890112316882577), ('SETD7', 2.595156900015569), ('RNASE6', 5.632304956106405), ('DOCK2', 5.003725369388785), ('LYN', 4.388450417630543), ('SASH3', 1.765376372931802), ('PDCD1…	2713
SPI1	metacluster_35.4	0.0496301	3.34164	0	1	gene is directly annotated	frozenset({'weight>75.0%', 'activating', 'hg38_500bp_up_100bp_down_full_tx_v10_clust.genes_vs_motifs.rankings'})	[('IGF2R', 0.9534895178116548), ('STX4', 3.3652004810427325), ('BLOC1S1', 0.6316876582428083), ('GNS', 0.6464022851477345), ('VPS26A', 2.686653100415076), ('CEP162', 2.864427230772842), ('ZNF292', 3.445578523650766), ('ATG3', 1.412207150697499), ('PICALM', 6.436152981965076), ('SPG21', 0.6561253115032234), ('AGTRAP', 1.2122878353223503), ('BRI3', 2.422248659731032), ('ALDH3B1', 0.8271406717563928…	789
SPI1	swissregulon__hs__SPI1	0.0508745	3.55739	0	1	gene is directly annotated	frozenset({'weight>75.0%', 'activating', 'hg38_500bp_up_100bp_down_full_tx_v10_clust.genes_vs_motifs.rankings'})	[('PICALM', 6.436152981965076), ('BLOC1S1', 0.6316876582428083), ('GNS', 0.6464022851477345), ('ZNF292', 3.445578523650766), ('IGF2R', 0.9534895178116548), ('STX4', 3.3652004810427325), ('CEP162', 2.864427230772842), ('VPS26A', 2.686653100415076), ('ATG3', 1.412207150697499), ('AGTRAP', 1.2122878353223503), ('GRN', 1.5048269422063658), ('TOM1', 1.9536011574585528), ('SPG21', 0.6561253115032234), …	743
SPI1	transfac_pro__M02031	0.047735	3.01304	0	1	gene is directly annotated	frozenset({'weight>75.0%', 'activating', 'hg38_500bp_up_100bp_down_full_tx_v10_clust.genes_vs_motifs.rankings'})	[('ARAP1', 3.406344300350781), ('NCF4', 0.7456231698063144), ('AIF1', 3.738570837158669), ('TNFSF13', 5.297126801910245), ('SYK', 2.028833517427454), ('PTPN6', 2.404370226201156), ('SEPT2', 0.8069701909064276), ('RASSF3', 4.85811340366382), ('USF3', 1.0592669208511265), ('ACAP2', 2.6890112316882577), ('DDX21', 0.598412103136183), ('CD63', 1.852099998708721), ('SGPP2', 0.8099994405454002), ('TBXAS…	4779
SPIC	metacluster_167.5	0.0709611	3.87958	0	1	gene is directly annotated	frozenset({'weight>75.0%', 'activating', 'hg38_500bp_up_100bp_down_full_tx_v10_clust.genes_vs_motifs.rankings'})	[('TCIRG1', 1.366523094063585), ('EXOC3L1', 1.6159013955481238), ('PDLIM2', 2.704728135458639), ('C5AR1', 7.238989991904611), ('PLEKHO1', 1.3113437798048184), ('DYNLT1', 0.9142530377729732), ('HLA-F', 4.620014147261166), ('SLC24A4', 1.6631657537344078), ('RNF207', 0.632149373958493), ('LOC101928429', 0.7829966531424289), ('KLF2', 2.291681538789072)]	398
SPIC	metacluster_183.2	0.0650055	3.3455	0	1	gene is directly annotated	frozenset({'weight>75.0%', 'activating', 'hg38_500bp_up_100bp_down_full_tx_v10_clust.genes_vs_motifs.rankings'})	[('SERPINA1', 1.4517084376212894), ('SLC24A4', 1.6631657537344078), ('C5AR1', 7.238989991904611), ('TCEANC', 1.0882753521030792), ('HLA-F', 4.620014147261166), ('MAN2A2', 9.459852370661352), ('PSAP', 1.2644709855311438), ('SASH1', 2.3565244688952114), ('GBP1', 6.207317047110303), ('FCGR3A', 0.8230680656301732), ('EXOC3L1', 1.6159013955481238), ('MAF', 2.563841159380935), ('PLCB3', 1.4865329965909…	1444
SREBF2	metacluster_191.3	0.0607634	4.9436	5.97556e-06	1	motif similar to jaspar__MA1933.1 ('ELK1::SREBF2'; q-value = 5.98e-06) which is directly annotated	frozenset({'weight>75.0%', 'activating', 'hg38_500bp_up_100bp_down_full_tx_v10_clust.genes_vs_motifs.rankings'})	[('FKBP1A', 0.8579990017827795), ('STXBP5', 0.7169790787485663), ('RPS19BP1', 1.9046553111246816), ('STRBP', 1.0471255995830429), ('DIS3', 1.5691861206201665), ('C17orf62', 0.7482232507519435), ('PCDHGA6', 1.4662886668855), ('MTA2', 1.3563671145161262), ('ERCC3', 4.1596077821175), ('NDUFA13', 0.7759474139684076), ('SNRPB', 0.6722542098316341), ('RPL26L1', 0.6660008959740019), ('FBXW11', 0.8302842…	3809
SREBF2	metacluster_166.4	0.0591274	4.70634	4.41661e-06	1	motif similar to jaspar__MA1933.1 ('ELK1::SREBF2'; q-value = 4.42e-06) which is directly annotated	frozenset({'weight>75.0%', 'activating', 'hg38_500bp_up_100bp_down_full_tx_v10_clust.genes_vs_motifs.rankings'})	[('TMEM155', 0.620150891594462), ('MICAL3', 2.93727990845276), ('SLC25A3', 1.74589139446555), ('FECH', 1.287923944067669), ('RNF138', 4.753065578572872), ('USP34', 1.7679331630042825), ('C17orf62', 0.7482232507519435), ('NFYC', 1.1317955375628834), ('RNF2', 1.6994500466975913), ('TUBA1B', 1.6963616270905657), ('NPEPPS', 1.006804325905773), ('PRRG4', 3.1610946832797997), ('WRB', 0.6199214543514973…	4883
SREBF2	metacluster_138.2	0.0641897	5.44053	4.27549e-06	1	motif similar to jaspar__MA1933.1 ('ELK1::SREBF2'; q-value = 4.28e-06) which is directly annotated	frozenset({'weight>75.0%', 'activating', 'hg38_500bp_up_100bp_down_full_tx_v10_clust.genes_vs_motifs.rankings'})	[('C17orf62', 0.7482232507519435), ('FIBP', 4.27449833530196), ('SEC31A', 0.6323138906640172), ('COX5B', 0.8099186557875324), ('DPP9', 0.6553956236273343), ('AP1M1', 1.4452749006259584), ('CD2BP2', 1.7167147480975016), ('SF3B2', 2.356644275459288), ('TMEM248', 0.7076823275215699), ('SLC25A1', 1.4284199573712622), ('PNISR', 0.8729293656126257), ('SUDS3', 1.013928907530041), ('WDR1', 1.780849833110…	4949
SREBF2	metacluster_166.2	0.054697	4.06378	2.34879e-06	1	motif similar to taipale_tf_pairs__ELK1_SREBF2_RWCACGTGNNCGGAANN_CAP_repr ('ELK1 [ETS] - SREBF2 [bHLH]'; q-value = 2.35e-06) which is directly annotated	frozenset({'weight>75.0%', 'activating', 'hg38_500bp_up_100bp_down_full_tx_v10_clust.genes_vs_motifs.rankings'})	[('CD2BP2', 1.7167147480975016), ('PRPF6', 1.8027389078526777), ('RPS19BP1', 1.9046553111246816), ('TIMM23', 0.993003921113951), ('NME2', 1.5345655570029515), ('TPM3', 0.6974529432169024), ('DSCC1', 0.631171445810033), ('SLC25A3', 1.74589139446555), ('NDUFA13', 0.7759474139684076), ('MAGED1', 0.6599294217269769), ('KDELC2', 1.038617435832847), ('SREK1', 0.9516523214883352), ('KNTC1', 1.3971722135…	4926
SREBF2	taipale_tf_pairs__ETS2_RCCGGAAGTG_HT	0.0575956	4.48416	1.99719e-06	1	motif similar to jaspar__MA1933.1 ('ELK1::SREBF2'; q-value = 2e-06) which is directly annotated	frozenset({'weight>75.0%', 'activating', 'hg38_500bp_up_100bp_down_full_tx_v10_clust.genes_vs_motifs.rankings'})	[('FKBP1A', 0.8579990017827795), ('C17orf62', 0.7482232507519435), ('CD2BP2', 1.7167147480975016), ('TIMM23', 0.993003921113951), ('TADA3', 1.1841148296176751), ('ELAC2', 1.3725040084557445), ('SLC25A11', 0.6197731152421305), ('FAM228B', 0.9847287687503266), ('MAGED1', 0.6599294217269769), ('DMAP1', 1.2489584952811266), ('SCFD1', 0.6798754181545665), ('RPS19BP1', 1.9046553111246816), ('PRPF6', 1.…	4872
STAT1	metacluster_167.5	0.0472389	3.01746	1.65781e-07	1	motif similar to hocomoco__STAT1_HUMAN.H11MO.1.A ('STAT1_HUMAN'; q-value = 1.66e-07) which is directly annotated	frozenset({'weight>75.0%', 'activating', 'hg38_500bp_up_100bp_down_full_tx_v10_clust.genes_vs_motifs.rankings'})	[('LAMP1', 1.4675031811338557), ('ILF3', 0.9340130537973768), ('HNRNPH2', 8.762924869374354), ('RNASEK', 1.1990058726003128), ('GAA', 2.384730906326408), ('STX4', 7.958301076793824), ('SNRPA', 6.618362363148087), ('FNIP1', 1.3322568428625228), ('GNS', 0.7390982274263137), ('VPS26A', 0.6675286061552044), ('MED28', 2.267154280384335), ('ATG3', 5.459174722222863), ('EIF4G1', 1.2080845347394586), ('A…	972
STAT1	metacluster_2.6	0.0478595	3.12721	0	1	gene is directly annotated	frozenset({'weight>75.0%', 'activating', 'hg38_500bp_up_100bp_down_full_tx_v10_clust.genes_vs_motifs.rankings'})	[('AIP', 0.9026507441731614), ('AIF1', 2.115972388558066), ('PIK3CG', 1.609788503642969), ('TTL', 0.7821822084609221), ('OAS3', 2.4215072317728468), ('ASPHD2', 0.7218614333146838), ('ACTB', 6.208748685305267), ('TMEM206', 1.36888000503167), ('LCOR', 1.3812954595332303), ('ANKRD17', 1.2612766403986742), ('ALOX5AP', 1.4384968335957558), ('SLC22A15', 2.5525998563181065), ('LILRB2', 3.366624750774745…	4343
STAT2	transfac_pro__M07323	0.0533651	3.55928	6.00141e-06	1	gene is annotated for similar motif transfac_pro__M09733 ('V$STAT2_01: STAT2'; q-value = 6e-06)	frozenset({'weight>75.0%', 'activating', 'hg38_500bp_up_100bp_down_full_tx_v10_clust.genes_vs_motifs.rankings'})	[('LPGAT1', 1.1053397078324174), ('UBE2E3', 2.9079147629865134), ('PLEKHA5', 0.8248915604463949), ('PARP8', 1.0898791806882693), ('RAB12', 2.8595245008800485), ('CMPK2', 4.615012133348693), ('CTBP2', 1.4992824304021088), ('JDP2', 1.000131131546871), ('PFKFB3', 7.0826137950607535), ('KPNA2', 0.9180077951443332), ('KMT5B', 1.353733073699187), ('AFF1', 2.5310626792003266), ('ZFAND5', 1.1688699796098…	3533
STAT2	metacluster_167.5	0.0522674	3.38162	3.67487e-06	1	motif similar to transfac_pro__M09733 ('V$STAT2_01: STAT2'; q-value = 3.67e-06) which is directly annotated	frozenset({'weight>75.0%', 'activating', 'hg38_500bp_up_100bp_down_full_tx_v10_clust.genes_vs_motifs.rankings'})	[('RNPC3', 0.7768125747398683), ('MRPL44', 0.6995600882863291), ('GNPNAT1', 1.2438069055061742), ('CTSH', 2.468948681211426), ('USP33', 1.1230899448529514), ('USP34', 0.864675489663877), ('RSF1', 1.3185220609573334), ('LRRFIP1', 0.6648796797580361), ('TUBB', 0.8571167799798504), ('WASF1', 1.0266583730034915), ('LEPROT', 0.5832546647327232), ('ARHGAP19', 1.2155892662570629), ('WDSUB1', 7.101959424…	2717
STAT2	metacluster_2.8	0.0589777	4.46764	2.0984e-06	1	gene is annotated for similar motif hocomoco__STAT2_HUMAN.H11MO.0.A ('STAT2_HUMAN'; q-value = 2.1e-06)	frozenset({'weight>75.0%', 'activating', 'hg38_500bp_up_100bp_down_full_tx_v10_clust.genes_vs_motifs.rankings'})	[('MRPL44', 0.6995600882863291), ('GNS', 0.7295204934243652), ('MYH9', 3.220616678628237), ('RNPC3', 0.7768125747398683), ('MICU1', 4.434790992252515), ('GNPNAT1', 1.2438069055061742), ('USP33', 1.1230899448529514), ('TUBB', 0.8571167799798504), ('PTTG1', 0.9174692928331192), ('WASF1', 1.0266583730034915), ('ZNF83', 2.3759755154417768), ('TAOK3', 1.2586261254393238), ('EZR', 0.8407979741933728), …	4579
STAT2	tfdimers__MD00026	0.0506175	3.11459	9.40728e-08	1	gene is annotated for similar motif hocomoco__STAT2_HUMAN.H11MO.0.A ('STAT2_HUMAN'; q-value = 9.41e-08)	frozenset({'weight>75.0%', 'activating', 'hg38_500bp_up_100bp_down_full_tx_v10_clust.genes_vs_motifs.rankings'})	[('USP34', 0.864675489663877), ('CTSH', 2.468948681211426), ('HOMER3', 2.9982603607765297), ('PDLIM5', 7.232062448486968), ('RNPC3', 0.7768125747398683), ('RAB12', 2.8595245008800485), ('TUBB', 0.8571167799798504), ('USP33', 1.1230899448529514), ('VPS26A', 1.0392759775632257), ('SAP30', 0.9029474212570212), ('UBE2W', 2.9144442263016845), ('MICU1', 4.434790992252515), ('RNF138', 0.7741778274528037…	4864
STAT2	metacluster_2.9	0.0551078	3.84132	2.93908e-09	1	gene is annotated for similar motif hocomoco__STAT2_HUMAN.H11MO.0.A ('STAT2_HUMAN'; q-value = 2.94e-09)	frozenset({'weight>75.0%', 'activating', 'hg38_500bp_up_100bp_down_full_tx_v10_clust.genes_vs_motifs.rankings'})	[('PCSK6-AS1', 1.5840198254363262), ('CTBP2', 1.4992824304021088), ('AIF1', 2.486449699442569), ('PHC1', 9.811128484587115), ('OAS3', 5.292863084337171), ('ACTB', 6.4152710086470135), ('PRKCD', 0.9790057676087977), ('LILRB2', 11.291144160870989), ('LILRA1', 1.3744861673426736), ('CD53', 2.995013112935355), ('ERBIN', 1.3486563439404746), ('NHSL2', 1.902952124444204), ('MAP3K8', 1.010396992710734),…	3545
STAT2	metacluster_2.6	0.060232	4.67065	0	1	gene is directly annotated	frozenset({'weight>75.0%', 'activating', 'hg38_500bp_up_100bp_down_full_tx_v10_clust.genes_vs_motifs.rankings'})	[('RNPC3', 0.7768125747398683), ('GNPNAT1', 1.2438069055061742), ('BLVRB', 6.882817515659701), ('MICU1', 4.434790992252515), ('TUBB', 0.8571167799798504), ('MYH9', 3.220616678628237), ('SARAF', 1.7161493577229874), ('ZNF333', 0.6729074029107541), ('MRPL44', 0.6995600882863291), ('ZNF83', 2.3759755154417768), ('VPS26A', 1.0392759775632257), ('SLC38A2', 0.9106296623030976), ('WASF1', 1.026658373003…	3782
STAT2	metacluster_2.7	0.0561563	4.01103	0	1	gene is directly annotated	frozenset({'weight>75.0%', 'activating', 'hg38_500bp_up_100bp_down_full_tx_v10_clust.genes_vs_motifs.rankings'})	[('ISG15', 1.9925966074568484), ('IFI44L', 10.968474148188385), ('CTBP2', 1.4992824304021088), ('OAS2', 2.455437045643952), ('IFIT1', 1.499611162287502), ('PFKFB3', 7.0826137950607535), ('CMPK2', 4.615012133348693), ('IFIT2', 7.610297034223768), ('MX1', 5.043372802059137), ('HERC5', 3.186598139550455), ('LPGAT1', 1.1053397078324174), ('TNFSF10', 4.838864700915509), ('KMT5B', 1.353733073699187), (…	3938
TBX21	taipale_tf_pairs__ERF_DLX2_RSCGGAANNNNNYMATTA_CAP_repr_1	0.0732641	3.64886	4.77405e-06	1	motif similar to taipale_tf_pairs__ETV2_TBX21_RCCGGANNNNNNNNNNNACACCTN_CAP ('ETV2 [ETS] - TBX21 [Tbox]'; q-value = 4.77e-06) which is directly annotated	frozenset({'weight>75.0%', 'activating', 'hg38_500bp_up_100bp_down_full_tx_v10_clust.genes_vs_motifs.rankings'})	[('APBB1', 0.6236574336895913), ('IL32', 1.4769163170994508), ('S1PR5', 1.5484151616421185), ('CARD11', 2.087434407415256), ('CX3CR1', 1.5818738609914214), ('SYNE1', 22.1214152492004), ('ADGRG1', 4.541773103674593), ('RHOC', 0.6750568882856315), ('PTPN4', 0.8884553866073694), ('SPON2', 1.5897093064292602), ('CD7', 9.913905930988156), ('NKG7', 53.01013768778201), ('PRKCH', 2.543677214742555), ('UB…	959
TBX21	metacluster_183.1	0.0738951	3.70199	2.78146e-06	1	gene is annotated for similar motif taipale_tf_pairs__ETV7_TBX21_NSCGGAARNNNNNTCACACNN_CAP_repr ('ETV7 [ETS] - TBX21 [Tbox]'; q-value = 2.78e-06)	frozenset({'weight>75.0%', 'activating', 'hg38_500bp_up_100bp_down_full_tx_v10_clust.genes_vs_motifs.rankings'})	[('PRKCH', 2.543677214742555), ('PTCH1', 1.7133792525470388), ('LOC102724064', 2.322043667981805), ('ZAP70', 2.2974466295818665), ('IKZF3', 0.8240875993571435), ('ARSJ', 1.0159577276733134), ('GIMAP5', 1.904691279719857), ('NFATC2', 0.6166445790577144), ('STXBP6', 0.948631945921258), ('IL18RAP', 1.3168351155734543), ('CCL5', 63.434806519165065), ('SYNE2', 9.051429624814215), ('CARD11', 2.08743440…	2222
TBX21	metacluster_183.2	0.068823	3.27493	4.53622e-07	1	gene is annotated for similar motif taipale_tf_pairs__ETV7_TBX21_NSCGGAARNNNNNTCACACNN_CAP_repr ('ETV7 [ETS] - TBX21 [Tbox]'; q-value = 4.54e-07)	frozenset({'weight>75.0%', 'activating', 'hg38_500bp_up_100bp_down_full_tx_v10_clust.genes_vs_motifs.rankings'})	[('CD7', 9.913905930988156), ('IL18R1', 0.9894900566824308), ('IL32', 1.4769163170994508), ('ANXA6', 0.9420647823284916), ('CD300A', 2.3028316233998725), ('STMN4', 5.451354038630068), ('CD2', 0.5899348028837585), ('LINC01549', 4.131462783742682), ('HBA1', 0.6365101227463661), ('TRPC3', 3.478186457502959)]	434
TBX21	taipale_tf_pairs__HOXB2_EOMES_RGGTGTTAATKN_CAP_repr	0.0705369	3.41923	8.94286e-11	1	motif similar to taipale_tf_pairs__HOXB2_TBX21_NAGGTGNTAATKR_CAP ('HOXB2 [Homeo] - TBX21 [TBX]'; q-value = 8.94e-11) which is directly annotated	frozenset({'weight>75.0%', 'activating', 'hg38_500bp_up_100bp_down_full_tx_v10_clust.genes_vs_motifs.rankings'})	[('FAM95C', 0.7119848019437197), ('CX3CR1', 1.5818738609914214), ('GVINP1', 1.7612788091899052), ('BISPR', 0.8680154087720721), ('IFITM1', 12.780844810375669), ('XCL2', 1.394800222671292), ('ANXA6', 0.9420647823284916), ('CST7', 2.158782650048008), ('CTRC', 0.7215473690174926), ('SYNE1', 22.1214152492004), ('HBG2', 2.105069790879589), ('APBB1', 0.6236574336895913), ('TIGIT', 8.01120804179594), ('…	908
TBX21	taipale_tf_pairs__HOXB2_TBX3_AGGTGTTAATKN_CAP	0.0667514	3.10051	4.52103e-15	1	gene is annotated for similar motif taipale_tf_pairs__HOXB2_TBX21_NAGGTGNTAATKR_CAP ('HOXB2 [Homeo] - TBX21 [TBX]'; q-value = 4.52e-15)	frozenset({'weight>75.0%', 'activating', 'hg38_500bp_up_100bp_down_full_tx_v10_clust.genes_vs_motifs.rankings'})	[('KLRF1', 1.8314918449327244), ('APBB1', 0.6236574336895913), ('KLRB1', 7.949526767180432), ('KLRG1', 4.0465203591554095), ('NKG7', 53.01013768778201), ('FCRL3', 1.487627078711937), ('ABCA8', 2.5770563597727647), ('CLSTN2-AS1', 5.425171751014791), ('P3H2', 0.9188464240452748), ('TLE2', 0.8003493568206902), ('NFATC2', 0.6166445790577144), ('C1orf21', 7.907213638946716), ('STXBP6', 0.9486319459212…	1285
TCF3	metacluster_183.4	0.0553902	3.92539	3.87154e-08	1	motif similar to taipale_tf_pairs__ETV2_TCF3_CASSTGNNCCGGAWRYN_CAP_repr ('ETV2 [ETS] - TCF3 [bHLH]'; q-value = 3.87e-08) which is directly annotated	frozenset({'weight>75.0%', 'activating', 'hg38_500bp_up_100bp_down_full_tx_v10_clust.genes_vs_motifs.rankings'})	[('TPRKB', 1.1126867110748673), ('CCAR2', 0.6102939426956665), ('SSR2', 0.7552618978854576), ('ERCC5', 1.7118300758629683), ('FANCM', 0.7172042402544844), ('VPS25', 0.7209313161897756), ('STXBP5', 2.960421669691052), ('EXOSC4', 15.082020207582236), ('CDC27', 2.0889710445407), ('NME7', 1.00590453391695), ('TMEM230', 2.9178259566750837), ('ZNHIT2', 0.8543017602103823), ('STRBP', 2.034885860962253),…	4849
TCF3	metacluster_191.3	0.0645051	5.26027	2.82664e-09	1	motif similar to taipale_tf_pairs__ETV2_TCF3_CASSTGNNCCGGAWRYN_CAP_repr ('ETV2 [ETS] - TCF3 [bHLH]'; q-value = 2.83e-09) which is directly annotated	frozenset({'weight>75.0%', 'activating', 'hg38_500bp_up_100bp_down_full_tx_v10_clust.genes_vs_motifs.rankings'})	[('C17orf62', 0.7731151477935232), ('ZKSCAN1', 1.494816220938757), ('UNC45A', 0.7814068543601307), ('PNPLA4', 0.8161275446069074), ('PSMA6', 1.034523110368751), ('ZNHIT2', 0.8543017602103823), ('SNRNP27', 1.045353673385977), ('RPF2', 0.6905962854712298), ('CARS', 1.3898752323977168), ('NDUFB7', 1.840429136758444), ('DR1', 1.039894822886509), ('SLC25A1', 0.6278089832999664), ('VPS25', 0.7209313161…	3343
TCF3	metacluster_166.4	0.0624506	4.95938	4.02631e-10	1	motif similar to taipale_tf_pairs__ETV2_TCF3_CASSTGNNCCGGAWRYN_CAP_repr ('ETV2 [ETS] - TCF3 [bHLH]'; q-value = 4.03e-10) which is directly annotated	frozenset({'weight>75.0%', 'activating', 'hg38_500bp_up_100bp_down_full_tx_v10_clust.genes_vs_motifs.rankings'})	[('TPRKB', 1.1126867110748673), ('RPS16', 1.2606366731849152), ('C7orf49', 1.469989136063535), ('TNPO3', 1.29649293649181), ('RPS7', 0.8817557997098852), ('USE1', 0.9400940639126756), ('FANCL', 0.5988793726297881), ('UNC45A', 0.7814068543601307), ('TIMM23', 2.832379885504311), ('RPL37', 0.7334158775036875), ('SSR1', 7.993013912098793), ('SNRNP27', 1.045353673385977), ('STK32B', 0.818771757480283)…	4634
TCF3	metacluster_138.2	0.0647309	5.29334	8.60698e-12	1	motif similar to taipale_tf_pairs__ETV2_TCF3_CASSTGNNCCGGAWRYN_CAP_repr ('ETV2 [ETS] - TCF3 [bHLH]'; q-value = 8.61e-12) which is directly annotated	frozenset({'weight>75.0%', 'activating', 'hg38_500bp_up_100bp_down_full_tx_v10_clust.genes_vs_motifs.rankings'})	[('VPS25', 0.7209313161897756), ('TPRKB', 1.1126867110748673), ('CCAR2', 0.6102939426956665), ('C17orf62', 0.7731151477935232), ('SSR2', 0.7552618978854576), ('TIMM23', 2.832379885504311), ('EXOSC4', 15.082020207582236), ('GOLGA3', 0.8819978885672601), ('PROSER2-AS1', 0.9598629501433924), ('C7orf49', 1.469989136063535), ('RPL37', 0.7334158775036875), ('SLU7', 1.0533958912114971), ('UNC45A', 0.781…	4218
TCF7L2	tfdimers__MD00581	0.0511659	3.62058	8.69742e-06	1	gene is annotated for similar motif tfdimers__MD00145 ('M00771_forward_11_M01705_forward dimer: Ets / TCF-4'; q-value = 8.7e-06)	frozenset({'weight>75.0%', 'activating', 'hg38_500bp_up_100bp_down_full_tx_v10_clust.genes_vs_motifs.rankings'})	[('SRRM2', 1.9359691268296697), ('ITGB1', 0.78399069404103), ('CD300E', 1.3508447612470704), ('YIPF4', 0.693329809632355), ('BCL2A1', 0.965676758421996), ('ZFR', 2.1629448779559715), ('GPSM3', 2.63197883709484), ('CCL23', 0.9958777351708232), ('RHOJ', 0.5965863749658246), ('GBP4', 0.6233891149881441), ('LMNA', 0.662000011441003), ('MAP4K5', 1.0763756517949448), ('MS4A7', 27.50196931887705), ('LY9…	2171
TCF7L2	tfdimers__MD00398	0.050651	3.5345	1.08702e-08	1	gene is annotated for similar motif tfdimers__MD00145 ('M00771_forward_11_M01705_forward dimer: Ets / TCF-4'; q-value = 1.09e-08)	frozenset({'weight>75.0%', 'activating', 'hg38_500bp_up_100bp_down_full_tx_v10_clust.genes_vs_motifs.rankings'})	[('TAB2', 1.7209698240720332), ('LAPTM5', 0.7367434039612238), ('LILRA6', 1.0077095397534952), ('LILRB3', 1.6129574027424298), ('NFKBIZ', 5.026318806591571), ('SGK1', 4.075446284567285), ('PDCD10', 1.2559923623565303), ('TBC1D8', 1.8651402121027336), ('LILRA2', 8.695889308284132), ('DPYSL2', 1.1712336203232947), ('LMNA', 0.662000011441003), ('LILRB2', 13.969776842256552), ('ZFR', 2.16294487795597…	639
TCF7L2	tfdimers__MD00012	0.0559602	4.42191	3.81664e-09	1	gene is annotated for similar motif tfdimers__MD00145 ('M00771_forward_11_M01705_forward dimer: Ets / TCF-4'; q-value = 3.82e-09)	frozenset({'weight>75.0%', 'activating', 'hg38_500bp_up_100bp_down_full_tx_v10_clust.genes_vs_motifs.rankings'})	[('AIF1', 5.203822035975193), ('ACTB', 2.116746734807121), ('LCOR', 1.056532663941996), ('LILRB2', 13.969776842256552), ('LILRA1', 4.628245370593597), ('IPCEF1', 0.6318559194011429), ('CSF1R', 2.9335882600660224), ('TFEC', 0.8083383625876353), ('HCLS1', 4.80068242922539), ('BCL2A1', 0.965676758421996), ('ZFR', 2.1629448779559715), ('ITGB1', 0.78399069404103), ('FAM208B', 1.8713751579098643), ('LI…	3534
TCF7L2	metacluster_167.5	0.0571344	4.61817	1.03535e-10	1	motif similar to tfdimers__MD00145 ('M00771_forward_11_M01705_forward dimer: Ets / TCF-4'; q-value = 1.04e-10) which is directly annotated	frozenset({'weight>75.0%', 'activating', 'hg38_500bp_up_100bp_down_full_tx_v10_clust.genes_vs_motifs.rankings'})	[('MX2', 0.7604006977022194), ('HLA-B', 1.75580487788594), ('NR3C1', 1.3511576391076168), ('TNFSF10', 1.520563023175532), ('NCF1C', 6.591675864149349), ('NCF1', 0.874129312390331), ('DIAPH2', 1.1985953118268282), ('MORC3', 1.2533509476153566), ('NLRP3', 0.7189418899515991), ('GPSM3', 2.63197883709484), ('SMG1', 0.6517360404976699), ('BCL2A1', 0.965676758421996), ('SLC7A7', 5.400414077063434), ('H…	4949
TCF7L2	tfdimers__MD00018	0.0486721	3.20374	1.18483e-11	1	gene is annotated for similar motif tfdimers__MD00145 ('M00771_forward_11_M01705_forward dimer: Ets / TCF-4'; q-value = 1.18e-11)	frozenset({'weight>75.0%', 'activating', 'hg38_500bp_up_100bp_down_full_tx_v10_clust.genes_vs_motifs.rankings'})	[('AIF1', 5.203822035975193), ('LAPTM5', 0.7367434039612238), ('ACAP2', 0.6179422311203755), ('LAMP1', 0.6739196003294264), ('LYN', 20.28039080081573), ('PDCD10', 1.2559923623565303), ('PCDH12', 0.667563298026341), ('NLRP3', 0.7189418899515991), ('CSMD1', 0.9652501745201082), ('PTPN6', 2.29944799246358), ('HCLS1', 4.80068242922539), ('BCL2A1', 0.965676758421996), ('NCKAP1L', 1.2204006623199075), …	3654
TEAD4	taipale_tf_pairs__FOXO1_ELK3_RCCGGAWGTKKW_CAP	0.0545658	3.25726	5.18956e-06	1	motif similar to taipale_tf_pairs__TEAD4_ELK3_NCCGGAANNNNNNNMATWCC_CAP_repr ('TEAD4 [TEA] - ELK3 [ETS]'; q-value = 5.19e-06) which is directly annotated	frozenset({'weight>75.0%', 'activating', 'hg38_500bp_up_100bp_down_full_tx_v10_clust.genes_vs_motifs.rankings'})	[('TPRKB', 0.705112861843162), ('EXOSC4', 0.6136896686054134), ('KNOP1', 1.0282828015213896), ('EPN1', 0.8056775515215441), ('C1QBP', 4.883053429063686), ('PSMA8', 0.6249220569649536), ('VMA21', 1.3853812241663213), ('UBL5', 4.594166918278835), ('PHRF1', 3.94006123315145), ('RPL8', 0.7598474276816145), ('RPL22L1', 2.0003843186577206), ('MRPS34', 0.7001466143908164), ('ZNF623', 1.819593805410316),…	4899
TEAD4	metacluster_191.2	0.0573841	3.59902	1.75074e-06	1	motif similar to taipale_tf_pairs__TEAD4_ELK3_NCCGGAANNNNNNNMATWCC_CAP_repr ('TEAD4 [TEA] - ELK3 [ETS]'; q-value = 1.75e-06) which is directly annotated	frozenset({'weight>75.0%', 'activating', 'hg38_500bp_up_100bp_down_full_tx_v10_clust.genes_vs_motifs.rankings'})	[('EPN1', 0.8056775515215441), ('ZNF623', 1.819593805410316), ('PHRF1', 3.94006123315145), ('VMA21', 1.3853812241663213), ('TPRKB', 0.705112861843162), ('EXOSC4', 0.6136896686054134), ('PSMA8', 0.6249220569649536), ('UBE2M', 0.7126536820980267), ('CHCHD2', 2.569624168208652), ('MRPL20', 1.2120639230401844), ('TUFM', 0.5996108374672577), ('AHSA1', 1.4207701416413931), ('SNRPE', 0.731606839669334),…	4974
TEAD4	metacluster_166.2	0.0561568	3.4502	5.359e-07	1	motif similar to taipale_tf_pairs__TEAD4_ELK3_NCCGGAANNNNNNNMATWCC_CAP_repr ('TEAD4 [TEA] - ELK3 [ETS]'; q-value = 5.36e-07) which is directly annotated	frozenset({'weight>75.0%', 'activating', 'hg38_500bp_up_100bp_down_full_tx_v10_clust.genes_vs_motifs.rankings'})	[('ZNF84', 0.8547067559425887), ('RAD9A', 0.8004317848319613), ('FAM120B', 2.093827524560517), ('RNASEK', 1.6774937097834652), ('CBWD3', 0.7870585821690689), ('RAN', 1.1894075202596464), ('CLN6', 2.2072649852052684), ('PEMT', 1.5248447041208506), ('DNAJC9', 1.143812586007091), ('KIAA0391', 0.7738786862694097), ('NTMT1', 1.6466961840261465), ('CLCN7', 0.6001264162970054), ('EXOSC5', 3.294080818903…	357
TEAD4	metacluster_138.2	0.053632	3.14403	7.89267e-08	1	motif similar to taipale_tf_pairs__TEAD4_ERG_RSCGGAANNNNNNNNCATWCC_CAP_repr ('TEAD4 [TEA] - ERG [ETS]'; q-value = 7.89e-08) which is directly annotated	frozenset({'weight>75.0%', 'activating', 'hg38_500bp_up_100bp_down_full_tx_v10_clust.genes_vs_motifs.rankings'})	[('RAD9A', 0.8004317848319613), ('CLCN7', 0.6001264162970054), ('RNASEK', 1.6774937097834652), ('NTMT1', 1.6466961840261465), ('MRPL54', 0.5923307368660374), ('ZNF84', 0.8547067559425887), ('CLN6', 2.2072649852052684), ('EXOSC5', 3.2940808189031023), ('NAA38', 0.6387817098453762), ('NME2', 2.3890787450736006), ('TRAPPC6A', 1.0712506173341405), ('RAB4A', 0.8672808871486039), ('FAM120B', 2.09382752…	655
TFAP2C	tfdimers__MD00146	0.107328	3.50408	6.58125e-06	1	motif similar to tfdimers__MD00185 ('M01859_reverse_4_M01654_forward dimer: AP-2 gamma / DRI1'; q-value = 6.58e-06) which is directly annotated	frozenset({'weight>75.0%', 'activating', 'hg38_500bp_up_100bp_down_full_tx_v10_clust.genes_vs_motifs.rankings'})	[('LOC642929', 8.552789655847548), ('IFITM3', 0.7519155172184715), ('DPYD', 0.681787228000025), ('AP2A2', 0.7317035726828152), ('HAL', 6.077578330885596), ('MAFA', 0.8400068178944009), ('FTH1', 1.969270062812166), ('ZBED6', 1.3233839388444015), ('GPER1', 2.0494835432381944), ('SLC24A4', 4.844093687869223)]	1963
TFAP2C	tfdimers__MD00411	0.115303	3.87402	2.14128e-07	1	motif similar to tfdimers__MD00147 ('M01859_reverse_2_M01197_forward dimer: AP-2 gamma / ELF5'; q-value = 2.14e-07) which is directly annotated	frozenset({'weight>75.0%', 'activating', 'hg38_500bp_up_100bp_down_full_tx_v10_clust.genes_vs_motifs.rankings'})	[('SMG1P6', 0.6772773387411207), ('TFAP2C', 1.0), ('SRL', 0.9709460354042032), ('MAFA', 0.8400068178944009), ('BACE1-AS', 1.8314499451513413), ('FAM198B', 5.701110047785744), ('MIDN', 0.778772075067478)]	1237
TFDP1	metacluster_15.1	0.0481167	3.08263	2.189e-07	1	motif similar to dbtfbs__TFDP1_representative_N1 ('TFDP1 (human, representative N1)'; q-value = 2.19e-07) which is directly annotated	frozenset({'weight>75.0%', 'activating', 'hg38_500bp_up_100bp_down_full_tx_v10_clust.genes_vs_motifs.rankings'})	[('TPRKB', 5.873126860488704), ('FKBP1A', 6.447596818161091), ('NOSIP', 2.6433453307334607), ('SSR2', 1.8843750796330463), ('AURKAIP1', 4.7522253124602), ('FANCM', 0.9601200778074142), ('VPS25', 3.0469895438384835), ('EXOSC4', 8.840963964204443), ('CDC27', 0.594393948968739), ('EIF6', 1.5500531238822497), ('SETX', 1.406949671145795), ('NIF3L1', 3.2256703817444032), ('URM1', 1.068885076663062), ('…
.252043579438303)	('MRPS28'	4.2540826297261765)	('ARPC2'	4.053880521885805)	('EIF3J'	1.636468184947326)	('ATPAF2'	0.901273507644494)	('SLC37A1'
TFDP1	metacluster_197.2	0.0499429	3.35783	3.11756e-08	1	motif similar to dbtfbs__TFDP1_representative_N1 ('TFDP1 (human, representative N1)'; q-value = 3.12e-08) which is directly annotated	frozenset({'weight>75.0%', 'activating', 'hg38_500bp_up_100bp_down_full_tx_v10_clust.genes_vs_motifs.rankings'})	[('C17orf62', 2.0706117852834875), ('COG3', 0.6594789584968608), ('LARP4', 1.2858321311779843), ('ZKSCAN1', 0.6148557335864339), ('FIBP', 2.417227427640936), ('SEC31A', 1.5243626220965625), ('UNC45A', 1.936995442434648), ('PSMA6', 18.70526213609846), ('MRPL20', 8.735472971574954), ('ASPSCR1', 0.8498691673636857), ('RPS6KC1', 2.0859805882856763), ('SNRNP27', 1.469605481339648), ('TMEM101', 2.18989…	3563
TFDP1	jaspar__MA1122.1	0.0526951	3.77256	0	1	gene is directly annotated	frozenset({'weight>75.0%', 'activating', 'hg38_500bp_up_100bp_down_full_tx_v10_clust.genes_vs_motifs.rankings'})	[('XRCC5', 14.736974231036555), ('MRPS22', 1.049847263431348), ('RMDN1', 3.296285207699987), ('TPRKB', 5.873126860488704), ('CHERP', 1.615104902104307), ('RPS16', 16.712042277760766), ('ITGB1', 2.7425195775467497), ('SENP1', 0.6914484619631877), ('C21orf59', 2.785012766408922), ('CENPH', 7.645036446640824), ('TMEM167A', 0.9883314334237449), ('RPS19', 15.115294079113776), ('PRPF6', 1.7210545167554…
2.479811207040614)	('ING2'	5.258875687747473)	('RPL13'	10.23783722973554)	('NNT'	7.88624107146517)	('TBP'	7.0614171686763125)	('CDCA5'
TFDP1	metacluster_15.3	0.0489885	3.21401	0	1	gene is directly annotated	frozenset({'weight>75.0%', 'activating', 'hg38_500bp_up_100bp_down_full_tx_v10_clust.genes_vs_motifs.rankings'})	[('DTD2', 1.3425748485486688), ('NUP153', 7.661665266138129), ('LSM6', 2.961835006432509), ('LINC01347', 0.6229027989508269), ('PSMD14', 3.543803482631451), ('CBWD5', 3.013380821166668), ('SUB1', 8.290215623415673), ('CBWD2', 3.940788878994102), ('SEC31A', 1.5243626220965625), ('CCDC7', 1.681165158369904), ('WRB', 4.952302840878864), ('BCAP29', 5.807853659389227), ('SGO1', 6.252043579438303), ('T…
0008)	('B3GNT5'	0.8477477483848871)	('HAUS8'	2.8427725539229787)	('ZADH2'	0.9797720472554292)	('ERI1'	1.1390986120928632)	('MRPL42'
TFDP1	metacluster_197.3	0.0615146	5.10157	0	1	gene is directly annotated	frozenset({'weight>75.0%', 'activating', 'hg38_500bp_up_100bp_down_full_tx_v10_clust.genes_vs_motifs.rankings'})	[('VPS25', 3.0469895438384835), ('FKBP1A', 6.447596818161091), ('NOSIP', 2.6433453307334607), ('TPRKB', 5.873126860488704), ('TMEM167A', 0.9883314334237449), ('C17orf62', 2.0706117852834875), ('CHERP', 1.615104902104307), ('MRPS22', 1.049847263431348), ('RMDN1', 3.296285207699987), ('SSR2', 1.8843750796330463), ('TIMM23', 2.2778494433407515), ('IDI1', 3.805754741059824), ('ATP13A1', 1.46148493815…
8438814443)	('UBE2D2'	9.171583990962953)	('RBM22'	0.784882456959768)	('BLCAP'	0.7529323112409989)	('OPN3'	0.6974266867520359)	('PRKAR1A'
TFDP1	transfac_pro__M00803	0.0515602	3.60154	0	1	gene is directly annotated	frozenset({'weight>75.0%', 'activating', 'hg38_500bp_up_100bp_down_full_tx_v10_clust.genes_vs_motifs.rankings'})	[('VPS25', 3.0469895438384835), ('TPRKB', 5.873126860488704), ('FKBP1A', 6.447596818161091), ('AURKAIP1', 4.7522253124602), ('TMEM167A', 0.9883314334237449), ('NOSIP', 2.6433453307334607), ('MRPS22', 1.049847263431348), ('SLC39A9', 3.3151092987028883), ('IDI1', 3.805754741059824), ('ATP13A1', 1.4614849381500676), ('TIMM23', 2.2778494433407515), ('C17orf62', 2.0706117852834875), ('RMDN1', 3.296285…
9525001961)	('RRP9'	0.6041420931415642)	('ISG15'	1.1180088512668265)	('CCNI'	1.5803618140613134)	('ACYP1'	4.510637488860693)	('RNF6'
THRA	tfdimers__MD00018	0.0610332	3.97533	3.09378e-06	1	motif similar to tfdimers__MD00121 ('M00160_forward_7_M00963_reverse dimer: SRY / T3R'; q-value = 3.09e-06) which is directly annotated	frozenset({'weight>75.0%', 'activating', 'hg38_500bp_up_100bp_down_full_tx_v10_clust.genes_vs_motifs.rankings'})	[('IGFBP7', 0.7180033827347657), ('SPOP', 4.041166060812503), ('EFCAB2', 1.0345137095488626), ('PTPN14', 2.887065896268851), ('SLC40A1', 4.890861240333425), ('KPNA2', 0.5936739317426245), ('TNRC18', 1.202004088667268), ('PRNP', 1.4921300302350873), ('FAM193A', 0.8768778410261888), ('PABPC3', 2.9972646520735924), ('ARHGEF2', 0.7790631432848042), ('PDS5B', 0.6111612081957748), ('RNF130', 1.77274071…	3779
THRB	metacluster_24.4	0.068356	3.4467	1.88791e-07	1	motif similar to tfdimers__MD00368 ('M00963_forward_3_M00378_forward dimer: T3R / Pax-4'; q-value = 1.89e-07) which is directly annotated	frozenset({'weight>75.0%', 'activating', 'hg38_500bp_up_100bp_down_full_tx_v10_clust.genes_vs_motifs.rankings'})	[('OPRM1', 0.6368120162780171), ('SIRPA', 1.2671067307235064), ('AMFR', 8.094964162641345), ('NABP1', 1.2550636388024414), ('MGAT1', 2.0040619758000178), ('ZNF652', 8.356108888635996), ('USP28', 5.789141742252771), ('RBPJ', 55.52491983624866)]	149
VEZF1	metacluster_151.1	0.0506902	3.3626	2.84073e-06	1	motif similar to dbtfbs__VEZF1_K562_ENCSR189YMA_merged_N1 ('VEZF1 (human, K562, ENCSR189YMA, merged N1)'; q-value = 2.84e-06) which is directly annotated	frozenset({'weight>75.0%', 'activating', 'hg38_500bp_up_100bp_down_full_tx_v10_clust.genes_vs_motifs.rankings'})	[('COG3', 0.7153160787875271), ('SLC25A46', 1.224050524702323), ('ENTPD1-AS1', 1.2006391530996037), ('LARP4', 4.156621121723647), ('ZKSCAN1', 0.9050866866688976), ('FIBP', 3.154272707475894), ('SEC31A', 0.863415412508269), ('PSMA6', 0.7172480221657099), ('COX5B', 0.7400407547230321), ('UBL5', 0.6354573345054035), ('RPF2', 1.2405451523573954), ('GTF2A2', 1.448988051470422), ('CCDC18-AS1', 2.842832…	3643
YY1	jaspar__MA0748.2	0.0497452	3.4794	4.25818e-06	1	gene is annotated for similar motif kznf__YY1_Schmitges2016_RCADE ('YY1 (Schmitges2016: RCADE)'; q-value = 4.26e-06)	frozenset({'weight>75.0%', 'activating', 'hg38_500bp_up_100bp_down_full_tx_v10_clust.genes_vs_motifs.rankings'})	[('TPRKB', 7.700886121304243), ('FKBP1A', 10.120550213449404), ('HDHD2', 0.6842826409144837), ('NOSIP', 1.671910349452893), ('SSR2', 7.700822149273095), ('UTP14A', 3.809996519824213), ('AURKAIP1', 3.635381329944635), ('ALG10B', 6.248646783280105), ('ERCC5', 1.1395269029352315), ('VPS25', 2.230817034535588), ('DUS1L', 3.4192995411567875), ('EXOSC4', 1.0113496247567937), ('MARK2', 1.018380533217343…
3174544)	('TCEAL8'	1.2630268546382917)	('PSIP1'	4.12618993826224)	('PHACTR1'	0.6841107008929845)	('DHX33'	1.8827332993555213)	('RPL29'
YY1	hocomoco__TYY2_HUMAN.H11MO.0.D	0.0548454	4.31465	2.4941e-06	1	gene is annotated for similar motif kznf__YY1_Schmitges2016_RCADE ('YY1 (Schmitges2016: RCADE)'; q-value = 2.49e-06)	frozenset({'weight>75.0%', 'activating', 'hg38_500bp_up_100bp_down_full_tx_v10_clust.genes_vs_motifs.rankings'})	[('ZNF528', 1.509105936716285), ('COG3', 28.0390158148382), ('LARP4', 1.4802564370905342), ('TBRG1', 0.6268088356755255), ('ZKSCAN1', 1.9628251379689603), ('AP1S2', 1.1552177814726952), ('KRIT1', 1.0860145491605535), ('FIBP', 2.6049404888746186), ('SEC31A', 0.885604426850949), ('C6orf89', 1.6914773057563424), ('PSMA6', 9.093714827982032), ('MRPL20', 4.142866071007124), ('SNRNP27', 1.5366004496249…
('SMNDC1'	5.485017401846651)	('USP39'	5.639813081818801)	('RBM33'	3.845970982059096)	('DBN1'	1.0381641776287671)	('DCTN3'	2.045308113765313)
YY1	metacluster_141.5	0.0547445	4.29814	0	1	gene is directly annotated	frozenset({'weight>75.0%', 'activating', 'hg38_500bp_up_100bp_down_full_tx_v10_clust.genes_vs_motifs.rankings'})	[('FANCC', 3.269568658238886), ('XRCC5', 5.2919082794147165), ('MRPS22', 0.8198117620474585), ('RMDN1', 1.545776901761839), ('TPRKB', 7.700886121304243), ('RPS16', 21.705914199563903), ('ITGB1', 2.1904607842144985), ('DFFA', 3.30426226569461), ('SENP1', 1.6940119477375433), ('CENPH', 2.4704885638059397), ('NOC3L', 0.795435149754206), ('HDHD2', 0.6842826409144837), ('TMEM167A', 3.953990092237493),…
('UBE3C'	4.9009929710434825)	('ARHGEF39'	2.315676973727528)	('MDK'	0.8449616804109367)	('CYB5A'	4.267682685292924)	('RIF1'	5.117543912476538)
YY1	metacluster_141.6	0.0531429	4.03584	0	1	gene is directly annotated	frozenset({'weight>75.0%', 'activating', 'hg38_500bp_up_100bp_down_full_tx_v10_clust.genes_vs_motifs.rankings'})	[('VPS25', 2.230817034535588), ('FKBP1A', 10.120550213449404), ('NOSIP', 1.671910349452893), ('TPRKB', 7.700886121304243), ('TMEM167A', 3.953990092237493), ('MRPS22', 0.8198117620474585), ('RMDN1', 1.545776901761839), ('SSR2', 7.700822149273095), ('TIMM23', 2.2628517729050954), ('C1orf52', 4.426418969168449), ('MED17', 0.9384018575091128), ('SRBD1', 0.6088245753385653), ('UBL7', 0.623080202451329…
('PSMD12'	3.1643774928660595)	('TMEM68'	0.6664220805571137)	('ZNF544'	0.717948964281325)	('ZNF680'	1.127628443944393)	('PARN'	3.019206231641629)
YY1	metacluster_141.9	0.0496076	3.45687	0	1	gene is directly annotated	frozenset({'weight>75.0%', 'activating', 'hg38_500bp_up_100bp_down_full_tx_v10_clust.genes_vs_motifs.rankings'})	[('VPS25', 2.230817034535588), ('TPRKB', 7.700886121304243), ('FKBP1A', 10.120550213449404), ('AURKAIP1', 3.635381329944635), ('TMEM167A', 3.953990092237493), ('NOSIP', 1.671910349452893), ('NME7', 0.921616913451034), ('MRPS22', 0.8198117620474585), ('SLC39A9', 1.5656455478158753), ('TAF7', 1.430893742734939), ('SYF2', 3.766280672911368), ('TIMM23', 2.2628517729050954), ('SRBD1', 0.60882457533856…
IN2'	0.9190688859703284)	('ZNF621'	1.1918287652274775)	('RBBP5'	1.0156619350808784)	('RASSF1'	1.162283204386712)	('PNPT1'	1.0553919057358434)
ZBED1	metacluster_33.8	0.0581651	4.42637	0	1	gene is directly annotated	frozenset({'weight>75.0%', 'activating', 'hg38_500bp_up_100bp_down_full_tx_v10_clust.genes_vs_motifs.rankings'})	[('HDHD2', 0.8722485904759397), ('LRRFIP1', 0.5937749060059457), ('DHX36', 0.7099829160344445), ('ZNF192P1', 0.7251325212306655), ('DIS3', 1.0175679280117351), ('RPL26L1', 1.157093796147981), ('SLC35C2', 1.5322379068321033), ('LPXN', 0.8032555227726192), ('STAMBP', 1.3432082128852414), ('SART1', 2.081546219253809), ('PNPT1', 1.1588314867855234), ('RTFDC1', 1.3722727946353797), ('USE1', 0.76864790…	2250
ZBTB2	metacluster_55.3	0.0510061	3.3742	0	1	gene is directly annotated	frozenset({'weight>75.0%', 'activating', 'hg38_500bp_up_100bp_down_full_tx_v10_clust.genes_vs_motifs.rankings'})	[('FANCC', 1.7741957098975838), ('CENPH', 3.302901783002408), ('IDI1', 0.9073911382597514), ('TIMM23', 0.6850612421770493), ('TMA16', 19.80733801261098), ('EPN1', 9.073109985885736), ('SUMO1', 3.4472523080918567), ('DSCC1', 1.1000497832902387), ('NDUFA13', 2.3533610559535627), ('KEAP1', 3.3381700853726484), ('CFAP20', 2.8409124291935237), ('MAGED1', 0.5836358627012073), ('RPL22L1', 0.762007331421…	4683
ZBTB33	metacluster_33.8	0.0583167	4.61386	0	1	gene is directly annotated	frozenset({'weight>75.0%', 'activating', 'hg38_500bp_up_100bp_down_full_tx_v10_clust.genes_vs_motifs.rankings'})	[('TPRKB', 0.6471181926694467), ('FKBP1A', 1.2608190078267616), ('CCAR2', 4.131173163426218), ('NOSIP', 1.773180338496091), ('SSR2', 9.581810793637242), ('AURKAIP1', 1.8513778833089536), ('VPS25', 1.127953887140087), ('EXOSC4', 0.8971821720809423), ('EIF6', 3.709713953548642), ('ZNF655', 3.025401775238368), ('RPS19BP1', 14.767423333758437), ('RPL8', 1.1796484319045804), ('SERP2', 0.88802611704258…	4351
ZBTB33	transfac_pro__M04817	0.0492777	3.20544	0	1	gene is directly annotated	frozenset({'weight>75.0%', 'activating', 'hg38_500bp_up_100bp_down_full_tx_v10_clust.genes_vs_motifs.rankings'})	[('C17orf62', 0.7838897079490369), ('SLC25A46', 2.006930378976546), ('ZKSCAN1', 1.1802063371747102), ('SEC31A', 1.211478963960134), ('PSMA6', 5.24892355439035), ('MRPL20', 3.691214272482425), ('COX5B', 6.451516713180899), ('CHMP2A', 2.446566541159127), ('TIMMDC1', 2.5256659240623502), ('GTF2A2', 1.121520830572593), ('RAD50', 1.1953835852519676), ('ZNF384', 0.9116681516462092), ('SF3B2', 1.6844946…	3643
ZBTB7A	metacluster_35.3	0.0509109	3.04464	3.69503e-08	1	motif similar to jaspar__MA0750.2 ('ZBTB7A'; q-value = 3.7e-08) which is directly annotated	frozenset({'weight>75.0%', 'activating', 'hg38_500bp_up_100bp_down_full_tx_v10_clust.genes_vs_motifs.rankings'})	[('BTBD2', 3.874453434287066), ('SCNM1', 0.860167036370468), ('PSMC1', 0.8708165529730765), ('TTC14', 4.989127710131672), ('PRKACA', 0.620264859958748), ('EPSTI1', 0.9362890763685624), ('PDXDC1', 12.394697403496084), ('PPP4R3B', 1.953083515806285), ('DDX3Y', 1.936047063788828), ('ATF6', 1.0937772121012008), ('IKZF5', 19.34220798274185), ('MRPL22', 2.5898046984385057), ('USP33', 0.6218648924369943…	1037
ZFHX3	taipale_tf_pairs__HOXB2_SOX15_NYMATTANNNNNNACAATR_CAP_repr	0.0533005	3.03808	6.37476e-06	1	gene is annotated for similar motif cisbp__M01849 ('Prrxl1[gene ID: ENSMUSG00000041730 species: Mus musculus TF status: inferred TF family: Homeodomain DBDs: Homeobox]; ZFHX3[gene ID: ENSG00000140836 species: Homo sapiens TF status: direct TF family: C2H2 ZF,Homeodomain DBDs: zf-C2H2,Homeobox]'; q-value = 6.37e-06)	frozenset({'weight>75.0%', 'activating', 'hg38_500bp_up_100bp_down_full_tx_v10_clust.genes_vs_motifs.rankings'})	[('FAM168B', 0.7593738028820811), ('BID', 1.438858173885066), ('RAB12', 1.0168108765020336), ('SLC12A6', 0.8110339006356736), ('DICER1', 4.089387245929054), ('PID1', 2.234058507458349), ('MAPK3', 5.054367539268601), ('JDP2', 0.7426428203887865), ('ZFHX3', 1.0), ('MTSS1', 0.6989322742530768), ('GNS', 1.0082306901683462), ('POLR2D', 1.3232777777169027), ('GNPTAB', 0.784215466332587), ('KCNE3', 2.62…	977
ZFP3	metacluster_31.4	0.0524396	3.32626	0	1	gene is directly annotated	frozenset({'weight>75.0%', 'activating', 'hg38_500bp_up_100bp_down_full_tx_v10_clust.genes_vs_motifs.rankings'})	[('ZNF749', 0.6750865273428703), ('THRAP3', 0.6804072179982048), ('PTCH1', 1.234674391002142), ('GGPS1', 0.9652042308596624), ('MGRN1', 18.29426229235724), ('STK4', 0.8408538221903776), ('USP43', 1.7288742957745054), ('TRIM34', 1.146930791816688), ('GDI2', 0.8719001075088656), ('VRK1', 2.2983787076651554), ('CHCHD4', 4.598629043416624), ('CACNA1D', 0.6930862051763723), ('GUCY1A3', 1.4004113505157…	841
ZNF200	jaspar__MA1483.2	0.0491317	3.45401	6.12942e-06	1	motif similar to kznf__ZNF200_Schmitges2016_RCADE ('ZNF200 (Schmitges2016: RCADE)'; q-value = 6.13e-06) which is directly annotated	frozenset({'weight>75.0%', 'activating', 'hg38_500bp_up_100bp_down_full_tx_v10_clust.genes_vs_motifs.rankings'})	[('RPS19', 1.8799332872203351), ('RPS7', 0.9261810390389176), ('NME2', 0.7965204693371527), ('RPL37', 0.869549679889164), ('UBL7', 1.8094494320042367), ('ZKSCAN1', 0.6858240523209458), ('NDUFA13', 1.4148209894717685), ('CFAP20', 0.6060627760738848), ('RPL32', 2.247964290726168), ('CUL1', 0.9883669592190528), ('SREK1', 1.173056249423988), ('C1QBP', 1.2285484570583858), ('MTHFD1', 1.096287138761809…	4624
ZNF200	hdpi__ELF2	0.0511621	3.78631	2.40416e-06	1	gene is annotated for similar motif kznf__ZNF200_Schmitges2016_RCADE ('ZNF200 (Schmitges2016: RCADE)'; q-value = 2.4e-06)	frozenset({'weight>75.0%', 'activating', 'hg38_500bp_up_100bp_down_full_tx_v10_clust.genes_vs_motifs.rankings'})	[('C17orf62', 2.456588304178527), ('C1orf52', 0.6068141217202193), ('UBL7', 1.8094494320042367), ('RPL37', 0.869549679889164), ('SLC39A9', 1.2892341373480087), ('MTIF2', 2.595104165816624), ('RPS19', 1.8799332872203351), ('ZKSCAN1', 0.6858240523209458), ('GEMIN8', 0.6950280498363072), ('RPL29', 1.6250907491694826), ('C1QBP', 1.2285484570583858), ('KIAA0907', 7.514283677642648), ('SF3B6', 0.748764…	4875
ZNF200	metacluster_166.2	0.0533908	4.15107	6.9049e-07	1	gene is annotated for similar motif kznf__ZNF200_Schmitges2016_RCADE ('ZNF200 (Schmitges2016: RCADE)'; q-value = 6.9e-07)	frozenset({'weight>75.0%', 'activating', 'hg38_500bp_up_100bp_down_full_tx_v10_clust.genes_vs_motifs.rankings'})	[('SLC39A9', 1.2892341373480087), ('C17orf62', 2.456588304178527), ('C1orf52', 0.6068141217202193), ('RPS19', 1.8799332872203351), ('RPL37', 0.869549679889164), ('UBL7', 1.8094494320042367), ('ZKSCAN1', 0.6858240523209458), ('DHX36', 1.5198852348927463), ('RPS14', 1.5252913506580417), ('EIF6', 1.20559464595589), ('RPL8', 1.4633443999311089), ('MTIF2', 2.595104165816624), ('RPF1', 1.33569903084448…	4938
ZNF200	taipale_tf_pairs__E2F1_ELK1_SGCGCNNNNNNNNNNCGGAAGN_CAP_repr	0.049515	3.51674	4.17593e-07	1	gene is annotated for similar motif kznf__ZNF200_Schmitges2016_RCADE ('ZNF200 (Schmitges2016: RCADE)'; q-value = 4.18e-07)	frozenset({'weight>75.0%', 'activating', 'hg38_500bp_up_100bp_down_full_tx_v10_clust.genes_vs_motifs.rankings'})	[('C17orf62', 2.456588304178527), ('SLC39A9', 1.2892341373480087), ('RPL28', 0.8647737117777797), ('RPS19', 1.8799332872203351), ('RPL32', 2.247964290726168), ('NDUFA13', 1.4148209894717685), ('TMEM161B', 0.9176592369079564), ('COX8A', 1.7758648234389487), ('SRSF5', 1.1514810149996786), ('NCF4', 0.6044128694909997), ('COX5B', 1.5347670641927895), ('EIF6', 1.20559464595589), ('RNF20', 2.2933534890…	4907
ZNF200	metacluster_35.2	0.0516495	3.86608	5.08497e-10	1	motif similar to kznf__ZNF200_Schmitges2016_RCADE ('ZNF200 (Schmitges2016: RCADE)'; q-value = 5.08e-10) which is directly annotated	frozenset({'weight>75.0%', 'activating', 'hg38_500bp_up_100bp_down_full_tx_v10_clust.genes_vs_motifs.rankings'})	[('PRAME', 3.3946479314746507), ('UBE3C', 2.892130874729137), ('RPL32', 2.247964290726168), ('SERP1', 1.548546192028559), ('DUSP6', 2.87297777651809), ('COX17', 0.6241880003547854), ('HINT1', 2.417683814798801), ('SRSF1', 0.7238181830339173), ('RPLP1', 1.0155442372510295), ('MRPS21', 1.098987828361884), ('SYPL1', 0.9949156213168444), ('KIF2C', 0.60702902484437), ('RPL5', 0.6149243614946907), ('AG…	4030
ZNF200	metacluster_138.2	0.0504871	3.67584	2.01664e-10	1	gene is annotated for similar motif kznf__ZNF200_Schmitges2016_RCADE ('ZNF200 (Schmitges2016: RCADE)'; q-value = 2.02e-10)	frozenset({'weight>75.0%', 'activating', 'hg38_500bp_up_100bp_down_full_tx_v10_clust.genes_vs_motifs.rankings'})	[('RPS19', 1.8799332872203351), ('RPL37', 0.869549679889164), ('SLC39A9', 1.2892341373480087), ('PDCD7', 0.6694185657720532), ('MGAT1', 3.605414383862693), ('UBL7', 1.8094494320042367), ('EIF3H', 0.971672532937748), ('DHX36', 1.5198852348927463), ('SF3B5', 0.8643832891268173), ('BUD31', 3.0305618726221097), ('RPL32', 2.247964290726168), ('RPL8', 1.4633443999311089), ('GEMIN8', 0.6950280498363072)…	1351
ZNF200	metacluster_166.4	0.0532187	4.1229	5.65236e-12	1	motif similar to kznf__ZNF200_Schmitges2016_RCADE ('ZNF200 (Schmitges2016: RCADE)'; q-value = 5.65e-12) which is directly annotated	frozenset({'weight>75.0%', 'activating', 'hg38_500bp_up_100bp_down_full_tx_v10_clust.genes_vs_motifs.rankings'})	[('MCM5', 2.9472366761232807), ('KIF2C', 0.60702902484437), ('RPS19', 1.8799332872203351), ('SERP1', 1.548546192028559), ('RPL32', 2.247964290726168), ('COX8A', 1.7758648234389487), ('MTHFD1', 1.096287138761809), ('EIF3H', 0.971672532937748), ('RPL7L1', 1.099756940960287), ('COX17', 0.6241880003547854), ('MIR3654', 0.6816421573465444), ('SF3B5', 0.8643832891268173), ('HSPA8', 1.593847044790216), …	3591
ZNF200	metacluster_191.3	0.0523996	3.98885	0	1	gene is directly annotated	frozenset({'weight>75.0%', 'activating', 'hg38_500bp_up_100bp_down_full_tx_v10_clust.genes_vs_motifs.rankings'})	[('C17orf62', 2.456588304178527), ('SLC39A9', 1.2892341373480087), ('LOC100506844', 1.347387033739086), ('WDR83OS', 1.0678832801537577), ('PIK3CG', 0.9745871040028184), ('FIBP', 1.0727363641867864), ('RPF1', 1.3356990308444878), ('COA6', 5.833436082602078), ('SPATA33', 1.1907013288258887), ('UBL7', 1.8094494320042367), ('SERP1', 1.548546192028559), ('COX5B', 1.5347670641927895), ('RPL37', 0.86954…	4980
ZNF580	taipale_tf_pairs__ETS2_RCCGGAAGTG_HT	0.0570409	3.61219	5.04665e-06	1	gene is annotated for similar motif dbtfbs__ZNF580_representative_N1 ('ZNF580 (human, representative N1)'; q-value = 5.05e-06)	frozenset({'weight>75.0%', 'activating', 'hg38_500bp_up_100bp_down_full_tx_v10_clust.genes_vs_motifs.rankings'})	[('SSR2', 0.7118476976971343), ('AURKAIP1', 5.637142177456824), ('NIF3L1', 1.115175804907793), ('RPL8', 1.066163104064782), ('RPL28', 2.8617660538827656), ('LSG1', 3.738972207451284), ('WAC', 0.7134523590269841), ('ARL2', 1.0465581586537842), ('TAF1D', 1.7074625440722184), ('ESAM', 1.5413797830581932), ('LSM5', 0.80597389117665), ('U2AF2', 1.3465395999033003), ('SRPRA', 0.5877279105917952), ('DPA…	4430
ZNF580	taipale_tf_pairs__ETV2_SOX15_RSCGGAANNNNNNYWTTGT_CAP_repr	0.0545921	3.30787	4.49515e-06	1	motif similar to dbtfbs__ZNF580_representative_N1 ('ZNF580 (human, representative N1)'; q-value = 4.5e-06) which is directly annotated	frozenset({'weight>75.0%', 'activating', 'hg38_500bp_up_100bp_down_full_tx_v10_clust.genes_vs_motifs.rankings'})	[('RPF2', 1.136982412326321), ('MRPL18', 2.088536995502852), ('C7orf73', 1.4304505197481536), ('SNX12', 1.9479909762179484), ('ROMO1', 2.0914787355354454), ('NOL7', 0.789536294073294), ('GAR1', 0.6365831261706196), ('JRK', 0.949805714821612), ('RPS21', 0.947173377296138), ('U2AF2', 1.3465395999033003), ('PRR23C', 1.5458375769108463), ('VPS51', 0.6546392770282187), ('RAB34', 2.96160831045076), ('H…	4683
ZNF580	jaspar__MA1483.2	0.0524637	3.04338	4.39772e-06	1	gene is annotated for similar motif dbtfbs__ZNF580_representative_N1 ('ZNF580 (human, representative N1)'; q-value = 4.4e-06)	frozenset({'weight>75.0%', 'activating', 'hg38_500bp_up_100bp_down_full_tx_v10_clust.genes_vs_motifs.rankings'})	[('SSR2', 0.7118476976971343), ('AURKAIP1', 5.637142177456824), ('RPL37', 0.8169493054760214), ('MRPL51', 1.953089245065694), ('NIF3L1', 1.115175804907793), ('RPF2', 1.136982412326321), ('LSM5', 0.80597389117665), ('RPL8', 1.066163104064782), ('RSL24D1', 0.9731818886986606), ('RPL28', 2.8617660538827656), ('RBM28', 0.9615946851304616), ('AHSA1', 2.2908628445218304), ('MAN2C1', 0.8656985781650427)…	4042
ZNF580	taipale_tf_pairs__ELK1_EOMES_RSCGGAANNAGGYGYNA_CAP_repr	0.0524038	3.03593	3.25438e-06	1	gene is annotated for similar motif dbtfbs__ZNF580_representative_N1 ('ZNF580 (human, representative N1)'; q-value = 3.25e-06)	frozenset({'weight>75.0%', 'activating', 'hg38_500bp_up_100bp_down_full_tx_v10_clust.genes_vs_motifs.rankings'})	[('AURKAIP1', 5.637142177456824), ('RPL37', 0.8169493054760214), ('SSR2', 0.7118476976971343), ('NIF3L1', 1.115175804907793), ('RPL8', 1.066163104064782), ('RPL28', 2.8617660538827656), ('ROMO1', 2.0914787355354454), ('LSM5', 0.80597389117665), ('TAF1D', 1.7074625440722184), ('LSG1', 3.738972207451284), ('RPS26', 0.7270443315399749), ('RSL24D1', 0.9731818886986606), ('MRPL51', 1.953089245065694),…	4429
ZNF580	metacluster_191.2	0.0582054	3.7569	1.06018e-06	1	motif similar to dbtfbs__ZNF580_representative_N1 ('ZNF580 (human, representative N1)'; q-value = 1.06e-06) which is directly annotated	frozenset({'weight>75.0%', 'activating', 'hg38_500bp_up_100bp_down_full_tx_v10_clust.genes_vs_motifs.rankings'})	[('DAD1', 1.050046256376545), ('LSM5', 0.80597389117665), ('SSBP1', 1.5688140976225873), ('MFF', 1.7314762467652447), ('PPP1R10', 4.428590780231816), ('ATP5L', 0.965280043555236), ('ERICH5', 2.1118723614859545), ('RMI2', 1.148294651086402), ('SGTA', 0.8998740884262806), ('KCTD20', 0.9624663350120148), ('RPL37A', 0.7382161531956233), ('BCKDHA', 0.9186822914567428), ('EIF3K', 1.1564774686146804), (…	4842
ZNF580	hdpi__ELF2	0.0569971	3.60675	8.38306e-07	1	gene is annotated for similar motif dbtfbs__ZNF580_representative_N1 ('ZNF580 (human, representative N1)'; q-value = 8.38e-07)	frozenset({'weight>75.0%', 'activating', 'hg38_500bp_up_100bp_down_full_tx_v10_clust.genes_vs_motifs.rankings'})	[('RPF2', 1.136982412326321), ('RPL37', 0.8169493054760214), ('LSM5', 0.80597389117665), ('THAP5', 0.6372406751864108), ('U2AF2', 1.3465395999033003), ('ANXA4', 0.682214582215558), ('RPS21', 0.947173377296138), ('SSR2', 0.7118476976971343), ('AURKAIP1', 5.637142177456824), ('MRPL18', 2.088536995502852), ('TRAPPC6A', 1.1311148285715282), ('HNRNPD', 0.6418367204440893), ('JRK', 0.949805714821612), …	3187
ZNF580	metacluster_166.4	0.0546267	3.31217	3.08998e-08	1	motif similar to dbtfbs__ZNF580_representative_N1 ('ZNF580 (human, representative N1)'; q-value = 3.09e-08) which is directly annotated	frozenset({'weight>75.0%', 'activating', 'hg38_500bp_up_100bp_down_full_tx_v10_clust.genes_vs_motifs.rankings'})	[('AURKAIP1', 5.637142177456824), ('RPL37', 0.8169493054760214), ('NIF3L1', 1.115175804907793), ('THAP5', 0.6372406751864108), ('MRPL51', 1.953089245065694), ('FAM110A', 0.7586322164902845), ('SSBP1', 1.5688140976225873), ('LSM5', 0.80597389117665), ('ETFB', 0.6574696487540024), ('CASP4', 2.093555637702754), ('RPL28', 2.8617660538827656), ('SSR2', 0.7118476976971343), ('AP1B1', 0.7988458435072967…	4646
ZNF580	metacluster_191.3	0.0526205	3.06287	2.01664e-10	1	motif similar to dbtfbs__ZNF580_representative_N1 ('ZNF580 (human, representative N1)'; q-value = 2.02e-10) which is directly annotated	frozenset({'weight>75.0%', 'activating', 'hg38_500bp_up_100bp_down_full_tx_v10_clust.genes_vs_motifs.rankings'})	[('SSR2', 0.7118476976971343), ('NME2', 0.9502095187670924), ('ROMO1', 2.0914787355354454), ('HEXA', 1.504492204820461), ('TAGLN2', 1.1942706916226504), ('ZFAS1', 0.7438361647614081), ('KCTD20', 0.9624663350120148), ('OCIAD1', 0.7623323981970249), ('METTL17', 1.4519548726832738), ('RSL24D1', 0.9731818886986606), ('RPS26', 0.7270443315399749), ('RPS21', 0.947173377296138), ('MRPL51', 1.95308924506…	1887
ALX4	metacluster_146.2	0.0740192	3.21753	0	1	gene is directly annotated	frozenset({'activating', 'weight>90.0%', 'hg38_500bp_up_100bp_down_full_tx_v10_clust.genes_vs_motifs.rankings'})	[('RALY', 3.8915260164351055), ('RAB3GAP1', 1.8116599932886888), ('RDM1', 2.4123869249423424), ('MAK', 2.495621468075677), ('EIF4EBP1', 3.9284113086534895), ('CLK2P1', 4.196641723125762), ('RNASEH2B', 3.659313304285272)]	203
ATF3	transfac_pro__M01861	0.0616159	3.2743	4.68974e-06	1	gene is annotated for similar motif transfac_pro__M00981 ('V$CREBATF_Q6: CREB, ATF'; q-value = 4.69e-06)	frozenset({'activating', 'weight>90.0%', 'hg38_500bp_up_100bp_down_full_tx_v10_clust.genes_vs_motifs.rankings'})	[('CHAF1A', 5.427193208922485), ('ASB16-AS1', 8.832486502897238), ('TMUB2', 5.289775926895058), ('PNPLA8', 2.011499352229546), ('LMNB1', 3.031044230198286), ('RAD51', 1.9587883721931665), ('KXD1', 1.9481288539372263), ('EMC2', 1.8482355482871544), ('MCM10', 1.701650028976634), ('STX17', 3.090407432032597), ('FENDRR', 3.5491148797895176), ('SNHG8', 1.7359109351415205), ('UBE2Q1', 1.791046453643392…	633
BHLHE40	metacluster_14.13	0.059068	3.11273	2.95994e-06	1	motif similar to homer__KCACGTGMCN_bHLHE40 ('bHLHE40(bHLH)/HepG2-BHLHE40-ChIP-Seq(GSE31477)/Homer'; q-value = 2.96e-06) which is directly annotated	frozenset({'activating', 'weight>90.0%', 'hg38_500bp_up_100bp_down_full_tx_v10_clust.genes_vs_motifs.rankings'})	[('CARD19', 2.2782511123928857), ('GUCY1A3', 2.754659282514849), ('DERL2', 1.865776379499337), ('PRG2', 2.1783229205255017), ('H3F3B', 2.836167020423667), ('TFAP2A-AS1', 1.557418495430873), ('SEC61B', 4.412074395227332), ('HLA-DPB1', 5.867618723518062), ('PMAIP1', 4.191084178162631), ('MICU2', 2.52982506143076), ('ADD3', 6.5503473042358005), ('PRPF6', 2.466429177578377), ('CHEK1', 1.6403637097390…	907
CEBPA	taipale_tf_pairs__ETV5_CEBPD_NSCGGANNTTRCGYAAN_CAP	0.0505188	3.16417	4.35767e-06	1	gene is annotated for similar motif cisbp__M04045 ('CEBPA[gene ID: ENSG00000245848 species: Homo sapiens TF status: direct TF family: bZIP DBDs: bZIP_1]'; q-value = 4.36e-06)	frozenset({'activating', 'weight>90.0%', 'hg38_500bp_up_100bp_down_full_tx_v10_clust.genes_vs_motifs.rankings'})	[('LGALS3', 2.208164218028368), ('PSMD14', 3.818111305112908), ('FOXP1', 6.532375785738555), ('ZW10', 2.777205662205388), ('SNAPIN', 2.4443498555623706), ('THUMPD3', 2.589275859465946), ('MRPS36', 1.7637593629095365), ('PLK4', 3.931277222884879), ('LINC00998', 2.004856884435744), ('CFL1', 2.859573040032002), ('HIST1H1B', 3.7680428568645215), ('BABAM1', 1.5232841040193912), ('GNG5', 1.949853846484…	4900
CEBPB	tfdimers__MD00581	0.0531001	3.15854	7.88951e-06	1	gene is annotated for similar motif tfdimers__MD00396 ('M00500_forward_8_M01896_reverse dimer: STAT6 / C/EBPbeta'; q-value = 7.89e-06)	frozenset({'activating', 'weight>90.0%', 'hg38_500bp_up_100bp_down_full_tx_v10_clust.genes_vs_motifs.rankings'})	[('GPSM3', 3.5188058239309976), ('SIRPB1', 6.913072901864033), ('ITGB2', 27.663703165633063), ('ASAP1', 2.712973998630448), ('GMFG', 2.254680632077298), ('SAMSN1', 5.436745589955504), ('IFIT2', 2.1620944670001427), ('FGD2', 10.984123598257854), ('CFLAR', 5.154483297063374), ('MORC3', 2.3404988321997107), ('OAS3', 6.1775683625685085), ('OSCAR', 2.221453736754357), ('SULT1A1', 1.8510074306619249), …	1556
CEBPB	tfdimers__MD00204	0.0680699	5.49923	1.70832e-06	1	gene is annotated for similar motif tfdimers__MD00396 ('M00500_forward_8_M01896_reverse dimer: STAT6 / C/EBPbeta'; q-value = 1.71e-06)	frozenset({'activating', 'weight>90.0%', 'hg38_500bp_up_100bp_down_full_tx_v10_clust.genes_vs_motifs.rankings'})	[('IQGAP2', 3.602497503944305), ('SYK', 4.882187872438672), ('LMO2', 2.4156207067718984), ('RELT', 3.3421396537355186), ('AIF1', 19.282102653302964), ('ST3GAL5', 1.5217890609445075), ('PTPRC', 6.731174313679329), ('SLC16A3', 6.190105893884991), ('ATP2B4', 2.975591141309343), ('FAM49B', 2.125756900823061), ('ACSS2', 9.95582640502136), ('HCLS1', 8.695008498294431), ('ZNF106', 2.5594743983657886), (…	4841
CEBPB	metacluster_167.5	0.0699904	5.79953	1.6691e-06	1	motif similar to tfdimers__MD00396 ('M00500_forward_8_M01896_reverse dimer: STAT6 / C/EBPbeta'; q-value = 1.67e-06) which is directly annotated	frozenset({'activating', 'weight>90.0%', 'hg38_500bp_up_100bp_down_full_tx_v10_clust.genes_vs_motifs.rankings'})	[('SRRM2', 2.0617241216855557), ('CEPT1', 4.1104598971227055), ('ITGB1', 2.109757460378081), ('NEDD9', 1.6844881894035175), ('WAS', 2.8271724989560063), ('FAM49B', 2.125756900823061), ('MAP2K1', 2.552296309092028), ('CD300E', 25.28003794414713), ('APOBR', 18.197013175993625), ('ARL4A', 4.702703740053711), ('ATP2B4', 2.975591141309343), ('BCL2A1', 8.586026813104848), ('OAS3', 6.1775683625685085), …	4464
CEBPB	tfdimers__MD00012	0.061118	4.41223	2.37784e-07	1	gene is annotated for similar motif tfdimers__MD00396 ('M00500_forward_8_M01896_reverse dimer: STAT6 / C/EBPbeta'; q-value = 2.38e-07)	frozenset({'activating', 'weight>90.0%', 'hg38_500bp_up_100bp_down_full_tx_v10_clust.genes_vs_motifs.rankings'})	[('SRRM2', 2.0617241216855557), ('GPSM3', 3.5188058239309976), ('CEBPD', 17.769242893731292), ('ZNF106', 2.5594743983657886), ('DAGLA', 1.6973461833535817), ('LINC01506', 1.6320035699995084), ('MAP3K8', 9.782906617726836), ('NEDD9', 1.6844881894035175), ('RAP1A', 9.808433864506748), ('APLP2', 2.052361938184954), ('PPP3R1', 2.180693873787703), ('CELF2-AS1', 9.64367769694997), ('RAC1', 5.9043401904…	3971
CEBPB	tfdimers__MD00018	0.0544364	3.36749	1.67234e-09	1	motif similar to tfdimers__MD00396 ('M00500_forward_8_M01896_reverse dimer: STAT6 / C/EBPbeta'; q-value = 1.67e-09) which is directly annotated	frozenset({'activating', 'weight>90.0%', 'hg38_500bp_up_100bp_down_full_tx_v10_clust.genes_vs_motifs.rankings'})	[('AIF1', 19.282102653302964), ('OAS3', 6.1775683625685085), ('ACTB', 9.369849140507116), ('LILRB2', 19.07766507154574), ('LILRA1', 1.7025224197024194), ('CD53', 9.920396094429805), ('CD163L1', 2.026608170701929), ('SYK', 4.882187872438672), ('MAP3K8', 9.782906617726836), ('FCGR2C', 6.163581820617956), ('ZBTB16', 13.955495456962554), ('CSF1R', 1.5797869281075507), ('HCLS1', 8.695008498294431), ('…	4961
CEBPD	tfdimers__MD00018	0.0533295	3.562	3.13709e-06	1	motif similar to tfdimers__MD00359 ('M00500_forward_7_M00912_forward dimer: STAT6 / C/EBP'; q-value = 3.14e-06) which is directly annotated	frozenset({'activating', 'weight>90.0%', 'hg38_500bp_up_100bp_down_full_tx_v10_clust.genes_vs_motifs.rankings'})	[('LGALS3', 21.40719255050872), ('KLHL8', 5.079340956880802), ('DICER1', 5.820384125283654), ('MARCH2', 1.5619662861135115), ('ZC3H18', 1.8719643502177972), ('MARC1', 6.0466016457635465), ('PABPC3', 2.445377870432383), ('SLC31A2', 26.747344848157297), ('TNFRSF1B', 21.848742278048142), ('PABPC1', 3.073834860434547), ('MYH9', 8.302056124196627), ('CREBBP', 1.5250645215683174), ('STYX', 6.2772245473…	956
CEBPD	metacluster_46.4	0.0517254	3.29695	0	1	gene is directly annotated	frozenset({'activating', 'weight>90.0%', 'hg38_500bp_up_100bp_down_full_tx_v10_clust.genes_vs_motifs.rankings'})	[('LAIR1', 2.120753817450677), ('SIRPB1', 13.35342186221104), ('ITGB2', 29.92251342339389), ('ASAP1', 9.180993002663406), ('GMFG', 6.537551475543792), ('SAMSN1', 13.682980809659387), ('FGD2', 10.343879613763413), ('NLRP3', 5.91847981876835), ('CFLAR', 2.039530884073954), ('MORC3', 1.7354968880430808), ('OSCAR', 4.264455655874431), ('SULT1A1', 7.000279089124966), ('ARHGAP30', 14.485695380504175), …	1778
CEBPE	taipale_tf_pairs__ETV5_CEBPD_NSCGGANNTTRCGYAAN_CAP	0.0593152	4.06491	1.44166e-08	1	gene is annotated for similar motif swissregulon__hs__CEBPE ('hs__CEBPE'; q-value = 1.44e-08)	frozenset({'activating', 'weight>90.0%', 'hg38_500bp_up_100bp_down_full_tx_v10_clust.genes_vs_motifs.rankings'})	[('RPL8', 5.90128571361968), ('RPL28', 2.685373057851315), ('CCZ1B', 1.9946676687192488), ('RPS19', 8.409499844990535), ('RPL34', 4.650813406545788), ('C14orf119', 10.53126106806334), ('USE1', 1.8494145110240596), ('RPS7', 4.680783526641367), ('RPS14', 8.628080566197065), ('PPP4C', 2.643407809779229), ('TRIO', 10.027712712105483), ('P4HB', 3.4268928303395243), ('RPS6', 3.4919794538575037), ('AREL…	4839
CEBPE	taipale_tf_pairs__ETV2_CEBPD_RSCGGANNTTGCGYAAN_CAP_repr	0.0519152	3.16708	2.53151e-09	1	gene is annotated for similar motif cisbp__M02729 ('CEBPE[gene ID: ENSG00000092067 species: Homo sapiens TF status: direct TF family: bZIP DBDs: bZIP_1]'; q-value = 2.53e-09)	frozenset({'activating', 'weight>90.0%', 'hg38_500bp_up_100bp_down_full_tx_v10_clust.genes_vs_motifs.rankings'})	[('C7orf49', 1.9393929430733945), ('RPS19', 8.409499844990535), ('RPL29', 10.291217595578187), ('USE1', 1.8494145110240596), ('RPS7', 4.680783526641367), ('RPS14', 8.628080566197065), ('CCZ1B', 1.9946676687192488), ('RPS16', 7.959690057279332), ('RPL8', 5.90128571361968), ('MRPS21', 2.246569675006502), ('RPL28', 2.685373057851315), ('SNHG19', 4.043191997365722), ('POLDIP3', 2.1907429411658046), (…	4977
CREB3	metacluster_71.16	0.0623085	3.42457	4.4175e-14	1	motif similar to taipale_cyt_meth__CREB3_NGCCACGTCAYN_FL ('CREB3 [bZIP]'; q-value = 4.42e-14) which is directly annotated	frozenset({'activating', 'weight>90.0%', 'hg38_500bp_up_100bp_down_full_tx_v10_clust.genes_vs_motifs.rankings'})	[('GTF2F2', 2.07256158043952), ('SSR3', 2.128414800090094), ('IFI35', 2.576767856431123), ('RHOG', 1.5761850877541328), ('ANKRD28', 2.030182852851863), ('IFI44L', 4.49232362473102), ('CD59', 12.381856197705412), ('PDE4B', 3.904234438238068), ('EIF1AY', 4.561491931654224), ('HPS5', 1.5403411694690292), ('PAPOLA', 2.6591836387486376), ('POC5', 1.9632367760632916), ('HEMGN', 1.9966678260976365), ('C…	1098
CREB3	metacluster_173.2	0.0617757	3.36967	0	1	gene is directly annotated	frozenset({'activating', 'weight>90.0%', 'hg38_500bp_up_100bp_down_full_tx_v10_clust.genes_vs_motifs.rankings'})	[('ELL2', 1.979348666596228), ('UBE2H', 3.3300973887803718), ('ZYX', 2.380405223120507), ('TXNDC5', 1.7801404768664852), ('IFI30', 2.035092204827528), ('C2orf88', 4.308415950071357), ('SSR4', 3.308778799501008), ('FKBP2', 3.018946333044154), ('SEC61A1', 1.9989468643944264), ('TYROBP', 3.3493315070323995), ('HPS5', 1.5403411694690292), ('GUK1', 1.5544825493666887), ('CRIP1', 2.826552829761696), ('…	3771
CRX	tfdimers__MD00090	0.108438	3.28202	7.12553e-06	1	motif similar to tfdimers__MD00453 ('M01712_forward_3_M01863_forward dimer: CRX / ATF-3'; q-value = 7.13e-06) which is directly annotated	frozenset({'activating', 'weight>90.0%', 'hg38_500bp_up_100bp_down_full_tx_v10_clust.genes_vs_motifs.rankings'})	[('PDK4', 2.792638312467968), ('MSLN', 2.0819640806057835), ('TXNIP', 1.7021802226160967), ('GH1', 3.5112058241077446), ('EPS15', 1.994412195284196), ('FGD4', 1.995843947518897), ('TLR5', 1.550750519139743), ('MYO18B', 1.732943729506038)]	1787
CRX	tfdimers__MD00353	0.107472	3.24095	1.8082e-06	1	motif similar to tfdimers__MD00165 ('M01712_reverse_5_M00925_forward dimer: CRX / AP-1'; q-value = 1.81e-06) which is directly annotated	frozenset({'activating', 'weight>90.0%', 'hg38_500bp_up_100bp_down_full_tx_v10_clust.genes_vs_motifs.rankings'})	[('LOC101927497', 3.405617268508147), ('ABCD2', 4.088158595319323), ('TXNIP', 1.7021802226160967), ('THSD7A', 4.764376466135168)]	273
CRX	tfdimers__MD00346	0.115203	3.56956	3.24782e-07	1	gene is annotated for similar motif tfdimers__MD00160 ('M01441_forward_8_M00623_forward dimer: OG-2 / Crx'; q-value = 3.25e-07)	frozenset({'activating', 'weight>90.0%', 'hg38_500bp_up_100bp_down_full_tx_v10_clust.genes_vs_motifs.rankings'})	[('MAP4K1', 1.579411600547935), ('LOC101927497', 3.405617268508147), ('CHSY1', 1.5973054031286809), ('CD163', 2.212307551804101), ('SSH2', 1.694365034577657), ('ABCC1', 1.7505931992943269)]	898
CRX	tfdimers__MD00052	0.113784	3.50925	3.95192e-08	1	gene is annotated for similar motif tfdimers__MD00116 ('M00446_forward_8_M01712_reverse dimer: Spz1 / CRX'; q-value = 3.95e-08)	frozenset({'activating', 'weight>90.0%', 'hg38_500bp_up_100bp_down_full_tx_v10_clust.genes_vs_motifs.rankings'})	[('CHSY1', 1.5973054031286809), ('DMRTA1', 1.5358250051905602), ('NCK1', 1.6363320106095192), ('SSH2', 1.694365034577657)]	420
CUX2	metacluster_165.4	0.116506	3.30815	0	1	gene is directly annotated	frozenset({'activating', 'weight>90.0%', 'hg38_500bp_up_100bp_down_full_tx_v10_clust.genes_vs_motifs.rankings'})	[('CLEC2L', 4.287188343411998), ('DPPA4', 1.9256370668751257), ('THUMPD3-AS1', 2.790981484748993)]	423
DBP	tfdimers__MD00024	0.066824	3.00831	3.85219e-06	1	motif similar to tfdimers__MD00346 ('M01326_reverse_11_M00624_forward dimer: GSH2 / DBP'; q-value = 3.85e-06) which is directly annotated	frozenset({'activating', 'weight>90.0%', 'hg38_500bp_up_100bp_down_full_tx_v10_clust.genes_vs_motifs.rankings'})	[('ZNF124', 8.631232713687), ('SIL1', 9.162188540138068), ('TPD52L2', 3.216274650684801), ('E2F4', 8.52726846018408), ('ATP5G2', 1.651599429919797), ('HRASLS5', 1.9265236371944443), ('CEP55', 3.063708053103837), ('ACTG1', 3.2035556809119665), ('ELAVL2', 3.346387873197756), ('CKAP2L', 1.5804628870371855)]	649
E2F1	jaspar__MA1122.1	0.0929693	6.34872	7.60803e-07	1	gene is annotated for similar motif hocomoco__E2F1_HUMAN.H11MO.0.A ('E2F1_HUMAN'; q-value = 7.61e-07)	frozenset({'activating', 'weight>90.0%', 'hg38_500bp_up_100bp_down_full_tx_v10_clust.genes_vs_motifs.rankings'})	[('GMNN', 2.324408758197869), ('HNRNPF', 4.429168578185289), ('CBX6', 1.619752784792046), ('MTG1', 1.795585424576752), ('DDX6', 2.6053968204336844), ('NCOA5', 3.925522145801839), ('ATP5A1', 3.20160052896672), ('MSH6', 8.150876448757666), ('ADRM1', 1.8270438766629051), ('CCDC34', 2.7585329996716026), ('CYP51A1', 3.1995005568807526), ('NAA50', 1.8607905997059244), ('TOPBP1', 3.6667091997671983), ('…	655
E2F1	metacluster_197.2	0.117274	8.75276	1.13019e-07	1	gene is annotated for similar motif transfac_pro__M12597 ('V$E2F1_15: E2F1'; q-value = 1.13e-07)	frozenset({'activating', 'weight>90.0%', 'hg38_500bp_up_100bp_down_full_tx_v10_clust.genes_vs_motifs.rankings'})	[('E2F8', 1.8016871739080984), ('NME2', 2.9573384820225828), ('SUMO1', 1.5460088054939982), ('DSCC1', 4.280863777523778), ('ZKSCAN1', 2.0832397465187587), ('POLQ', 7.560786489947317), ('MRPL51', 2.349470147925308), ('MSH2', 4.092839246545972), ('KDELC2', 3.4343238096763), ('BLM', 8.509855054945753), ('MCM7', 17.39720168619382), ('POLD3', 3.391233642150584), ('XRCC2', 7.530868524865414), ('SNRPA',…	4980
E2F1	metacluster_15.1	0.0961325	6.6616	2.56423e-09	1	motif similar to transfac_pro__M12597 ('V$E2F1_15: E2F1'; q-value = 2.56e-09) which is directly annotated	frozenset({'activating', 'weight>90.0%', 'hg38_500bp_up_100bp_down_full_tx_v10_clust.genes_vs_motifs.rankings'})	[('MCM6', 8.808738486933567), ('MCM5', 11.714510415019992), ('SRSF7', 2.2197199293880048), ('E2F8', 1.8016871739080984), ('EHMT1', 2.4596172455533214), ('EZH2', 2.3480781600190115), ('ZNF395', 2.1039401881570576), ('DCTPP1', 3.1731686249283277), ('LTC4S', 2.1888406383210888), ('CDC6', 17.523359827712977), ('E2F1', 1.0), ('CENPU', 5.577335193926656), ('CBX3', 2.656429367040253), ('HSPA8', 4.989834…	4919
E2F1	metacluster_197.1	0.0798618	5.05223	3.69984e-11	1	gene is annotated for similar motif taipale_cyt_meth__E2F1_NWTTTGGCGCCAWWWN_FL ('E2F1 [E2F]'; q-value = 3.7e-11)	frozenset({'activating', 'weight>90.0%', 'hg38_500bp_up_100bp_down_full_tx_v10_clust.genes_vs_motifs.rankings'})	[('MCM3', 10.418166710184051), ('KDELC2', 3.4343238096763), ('ETFB', 1.7145839947533268), ('CARHSP1', 6.27749512167485), ('XRCC2', 7.530868524865414), ('POLQ', 7.560786489947317), ('RFC1', 3.368570319331736), ('MSH2', 4.092839246545972), ('CLSPN', 10.806791138548627), ('POLD3', 3.391233642150584), ('ACTR1B', 3.4703694055172543), ('ATAD2', 8.180986213501063), ('UHRF1', 2.674532565581918), ('BLM', …	3708
E2F1	metacluster_15.2	0.0754129	4.61218	0	1	gene is directly annotated	frozenset({'activating', 'weight>90.0%', 'hg38_500bp_up_100bp_down_full_tx_v10_clust.genes_vs_motifs.rankings'})	[('KHSRP', 1.8739935275883703), ('PPP6R3', 2.312888369931329), ('HMGB1', 2.2220282738168606), ('TMEM97', 3.385379083715349), ('ORC6', 4.209988320267646), ('MRPL4', 1.6546063292123838), ('SNRPA', 3.727762377047244), ('GGCT', 5.407293913440237), ('GCDH', 4.733102222202263), ('UHRF1', 2.674532565581918), ('SNRPG', 2.847955235990754), ('HNRNPAB', 5.699896564766725), ('PTMA', 2.03805293366612), ('USP1…	1300
E2F1	metacluster_15.3	0.109167	7.95084	0	1	gene is directly annotated	frozenset({'activating', 'weight>90.0%', 'hg38_500bp_up_100bp_down_full_tx_v10_clust.genes_vs_motifs.rankings'})	[('KDELC2', 3.4343238096763), ('CARHSP1', 6.27749512167485), ('BLM', 8.509855054945753), ('XRCC2', 7.530868524865414), ('EZH2', 2.3480781600190115), ('UHRF1', 2.674532565581918), ('MSH2', 4.092839246545972), ('RFC4', 2.638192455067443), ('RFC1', 3.368570319331736), ('CDT1', 6.158716945125004), ('CENPM', 1.947348301317367), ('ACTR1B', 3.4703694055172543), ('TBC1D15', 2.892964704563837), ('SNRPA', …	4958
E2F1	metacluster_197.3	0.133219	10.3299	0	1	gene is directly annotated	frozenset({'activating', 'weight>90.0%', 'hg38_500bp_up_100bp_down_full_tx_v10_clust.genes_vs_motifs.rankings'})	[('XRCC2', 7.530868524865414), ('ZNF367', 1.6086460512147656), ('RFC1', 3.368570319331736), ('TCEAL4', 2.016920007705023), ('MCM6', 8.808738486933567), ('BLM', 8.509855054945753), ('MCM3', 10.418166710184051), ('CCNE1', 1.997753307692262), ('KDELC2', 3.4343238096763), ('CDCA7L', 4.106108627433916), ('POLQ', 7.560786489947317), ('UHRF1', 2.674532565581918), ('LINC01126', 2.188056496842099), ('CASP…	4414
E2F1	metacluster_45.6	0.080575	5.12277	0	1	gene is directly annotated	frozenset({'activating', 'weight>90.0%', 'hg38_500bp_up_100bp_down_full_tx_v10_clust.genes_vs_motifs.rankings'})	[('XRCC2', 7.530868524865414), ('KDELC2', 3.4343238096763), ('RFC1', 3.368570319331736), ('CARHSP1', 6.27749512167485), ('MCM3', 10.418166710184051), ('UHRF1', 2.674532565581918), ('BCS1L', 2.564877773271052), ('CASP8AP2', 9.029558136432234), ('BLM', 8.509855054945753), ('TBC1D15', 2.892964704563837), ('ETFB', 1.7145839947533268), ('ZNF367', 1.6086460512147656), ('EZH2', 2.3480781600190115), ('SU…	4746
E2F1	transfac_pro__M00430	0.0767969	4.74908	0	1	gene is directly annotated	frozenset({'activating', 'weight>90.0%', 'hg38_500bp_up_100bp_down_full_tx_v10_clust.genes_vs_motifs.rankings'})	[('RFC1', 3.368570319331736), ('XRCC2', 7.530868524865414), ('KDELC2', 3.4343238096763), ('CARHSP1', 6.27749512167485), ('CDT1', 6.158716945125004), ('UHRF1', 2.674532565581918), ('POLD3', 3.391233642150584), ('BLM', 8.509855054945753), ('MCM6', 8.808738486933567), ('EZH2', 2.3480781600190115), ('RANBP1', 10.828580195206982), ('FDPS', 1.872452908102729), ('CHEK1', 5.531960367841703), ('E2F8', 1.8…	3538
E2F1	transfac_pro__M00803	0.0686741	3.94563	0	1	gene is directly annotated	frozenset({'activating', 'weight>90.0%', 'hg38_500bp_up_100bp_down_full_tx_v10_clust.genes_vs_motifs.rankings'})	[('SNRPA', 3.727762377047244), ('USP1', 2.7607254640661574), ('PPP6R3', 2.312888369931329), ('ORC6', 4.209988320267646), ('GGCT', 5.407293913440237), ('CDC6', 17.523359827712977), ('UNG', 14.900781159010544), ('HMGB1', 2.2220282738168606), ('SNRNP25', 2.5719698557045945), ('KHSRP', 1.8739935275883703), ('HIST1H2AH', 1.977527396536708), ('CENPM', 1.947348301317367), ('EZH2', 2.3480781600190115), (…	2231
E2F1	transfac_pro__M00938	0.0721321	4.28768	0	1	gene is directly annotated	frozenset({'activating', 'weight>90.0%', 'hg38_500bp_up_100bp_down_full_tx_v10_clust.genes_vs_motifs.rankings'})	[('SNRPA', 3.727762377047244), ('USP1', 2.7607254640661574), ('PPP6R3', 2.312888369931329), ('HMGB1', 2.2220282738168606), ('UNG', 14.900781159010544), ('FDPS', 1.872452908102729), ('CENPM', 1.947348301317367), ('SNRNP25', 2.5719698557045945), ('FAAP24', 2.611275760473731), ('UHRF1', 2.674532565581918), ('CDC6', 17.523359827712977), ('GGCT', 5.407293913440237), ('ORC6', 4.209988320267646), ('HIST…	2853
E2F1	transfac_public__M00024	0.0717929	4.25412	0	1	gene is directly annotated	frozenset({'activating', 'weight>90.0%', 'hg38_500bp_up_100bp_down_full_tx_v10_clust.genes_vs_motifs.rankings'})	[('SNRPA', 3.727762377047244), ('ORC6', 4.209988320267646), ('HIST1H2AH', 1.977527396536708), ('USP1', 2.7607254640661574), ('MRPL4', 1.6546063292123838), ('PPP6R3', 2.312888369931329), ('SNRNP25', 2.5719698557045945), ('PTMA', 2.03805293366612), ('CDC6', 17.523359827712977), ('CENPM', 1.947348301317367), ('POLR3K', 1.6028455632359604), ('FAAP24', 2.611275760473731), ('AGPAT5', 1.5631616792283731…	1618
E2F2	transfac_pro__M00938	0.0672663	4.51519	3.84465e-07	1	gene is annotated for similar motif transfac_pro__M08875 ('V$E2F_Q4_03: E2F'; q-value = 3.84e-07)	frozenset({'activating', 'weight>90.0%', 'hg38_500bp_up_100bp_down_full_tx_v10_clust.genes_vs_motifs.rankings'})	[('XRCC5', 6.611398068554979), ('CDK1', 1.6198533510754531), ('CBX5', 2.241684225391686), ('SRSF10', 1.846630203531608), ('ZWINT', 2.1080239884228003), ('OSTC', 3.891084746586861), ('DCAF13', 7.55813258446126), ('GNG5', 4.2728618949051205), ('PPIA', 3.95047269849682), ('DNAJC9', 9.027074657676378), ('MCM3', 2.033683380345892), ('RHOBTB3', 2.6966318694456963), ('POP5', 3.166756229801952), ('NUDT15…	4960
E2F2	metacluster_67.2	0.0575102	3.41188	0	0.832952	gene is orthologous to ENSMUSG00000018983 in M. musculus (identity = 83%) which is directly annotated for motif	frozenset({'activating', 'weight>90.0%', 'hg38_500bp_up_100bp_down_full_tx_v10_clust.genes_vs_motifs.rankings'})	[('XRCC5', 6.611398068554979), ('MCM3', 2.033683380345892), ('KDELC2', 8.000505563787431), ('RIF1', 3.9402036084997465), ('ETFB', 1.5304717012200009), ('CHD4', 2.480355623115883), ('POLQ', 2.1459553464222507), ('CLSPN', 4.780196459950954), ('RMI1', 2.875320105907158), ('ATAD2', 12.898669174306448), ('UHRF1', 5.583057638883862), ('OLA1', 1.742362398059098), ('H2AFV', 1.5209144244820594), ('TRAF3',…	951
E2F2	metacluster_197.3	0.107587	9.07499	0	1	gene is directly annotated	frozenset({'activating', 'weight>90.0%', 'hg38_500bp_up_100bp_down_full_tx_v10_clust.genes_vs_motifs.rankings'})	[('DERL3', 1.5610376326775075), ('PCYOX1L', 2.199786835721942), ('ELAVL1', 2.1450380646098437), ('HMGB1', 8.22064871083372), ('DNAAF3', 5.9022610248427), ('CBX5', 2.241684225391686), ('ORC6', 3.302672777171534), ('AURKB', 3.5425951649709675), ('GGCT', 2.458910740613565), ('CALR', 1.852024743263981), ('UHRF1', 5.583057638883862), ('HNRNPAB', 6.401404727875029), ('PTMA', 2.458216440235155), ('USP1'…	3663
E2F2	metacluster_45.4	0.0621804	3.94003	0	1	gene is directly annotated	frozenset({'activating', 'weight>90.0%', 'hg38_500bp_up_100bp_down_full_tx_v10_clust.genes_vs_motifs.rankings'})	[('XRCC5', 6.611398068554979), ('KDELC2', 8.000505563787431), ('EZH2', 3.4974402185101563), ('UHRF1', 5.583057638883862), ('NES', 2.361073754252589), ('CENPM', 5.707401790224861), ('H2AFV', 1.5209144244820594), ('LMNB1', 1.6354468639956474), ('PDS5A', 1.6434478532493468), ('TYMS', 1.8794369016505617), ('VRK1', 2.946592301190176), ('POLQ', 2.1459553464222507), ('MCM3', 2.033683380345892), ('CHD4',…	4987
E2F2	metacluster_45.6	0.0702313	4.8505	0	1	gene is directly annotated	frozenset({'activating', 'weight>90.0%', 'hg38_500bp_up_100bp_down_full_tx_v10_clust.genes_vs_motifs.rankings'})	[('LMNB1', 1.6354468639956474), ('XRCC5', 6.611398068554979), ('SACS', 1.914939829020508), ('TYMS', 1.8794369016505617), ('CALR', 1.852024743263981), ('VRK1', 2.946592301190176), ('KDELC2', 8.000505563787431), ('NES', 2.361073754252589), ('COMMD4', 2.61112140622828), ('UHRF1', 5.583057638883862), ('DIAPH3', 4.932518211394037), ('BRIP1', 4.787741236466579), ('EZH2', 3.4974402185101563), ('OSTC', 3…	579
E2F3	metacluster_15.3	0.0573711	3.52524	0	0.958425	motif is annotated for orthologous gene ENSMUSG00000016477 in M. musculus (identity = 95%)	frozenset({'activating', 'weight>90.0%', 'hg38_500bp_up_100bp_down_full_tx_v10_clust.genes_vs_motifs.rankings'})	[('XRCC5', 1.7454758736596423), ('CD2BP2', 1.857484709943724), ('CHERP', 2.331011422199977), ('RPS16', 1.6901082245180354), ('NOC3L', 1.556431306045945), ('C7orf49', 2.078196545353084), ('E2F8', 2.058848010052873), ('GSPT1', 4.295733631029873), ('IDI1', 2.092805284261148), ('NME2', 2.353453343220897), ('RPL37', 1.860964802160983), ('SSR1', 6.078058203108292), ('ARIH1', 2.770627927455522), ('AHCTF…	4605
E2F3	metacluster_141.2	0.0591553	3.75348	0	1	gene is directly annotated	frozenset({'activating', 'weight>90.0%', 'hg38_500bp_up_100bp_down_full_tx_v10_clust.genes_vs_motifs.rankings'})	[('TP53RK', 2.955181866907288), ('CD2BP2', 1.857484709943724), ('CHERP', 2.331011422199977), ('IDI1', 2.092805284261148), ('EXOSC4', 5.317053681220217), ('GOLGA3', 2.9895664658740944), ('C7orf49', 2.078196545353084), ('RPL37', 1.860964802160983), ('LLPH', 3.099250316524168), ('SYF2', 2.310923510294841), ('SDHAF2', 10.31865416845934), ('ZNF197', 2.406099394779243), ('MDM4', 2.402316960119272), ('C…	4368
E2F3	metacluster_15.2	0.0555963	3.29819	0	1	gene is directly annotated	frozenset({'activating', 'weight>90.0%', 'hg38_500bp_up_100bp_down_full_tx_v10_clust.genes_vs_motifs.rankings'})	[('TP53RK', 2.955181866907288), ('CD2BP2', 1.857484709943724), ('IDI1', 2.092805284261148), ('SYF2', 2.310923510294841), ('CHERP', 2.331011422199977), ('RPL37', 1.860964802160983), ('C16orf91', 7.613288942644985), ('LLPH', 3.099250316524168), ('C7orf49', 2.078196545353084), ('GOSR2', 2.810854313846278), ('TTC14', 1.842286174726247), ('SDHAF2', 10.31865416845934), ('ARPC4', 2.533994213391233), ('M…	4995
E2F3	metacluster_197.3	0.0618574	4.09916	0	1	gene is directly annotated	frozenset({'activating', 'weight>90.0%', 'hg38_500bp_up_100bp_down_full_tx_v10_clust.genes_vs_motifs.rankings'})	[('XRCC5', 1.7454758736596423), ('DGUOK', 2.2475678417661302), ('SRSF10', 6.082468263928104), ('ATAD5', 1.7107616195749116), ('NDUFS6', 1.9787743002345148), ('TMEM184C', 1.542946402816961), ('RBBP4', 1.8528337372124253), ('MFF', 3.746817667456984), ('HSPA9', 9.181982065466444), ('CDC7', 2.5453403621870017), ('SLC25A3', 3.560224363774164), ('MRPL44', 15.650457360926476), ('KIR2DL1', 2.723246810127…	4901
E2F6	metacluster_55.3	0.0675034	3.08305	0	1	gene is directly annotated	frozenset({'activating', 'weight>90.0%', 'hg38_500bp_up_100bp_down_full_tx_v10_clust.genes_vs_motifs.rankings'})	[('NAB1', 2.924696936015212), ('RNF130', 3.502773974757496), ('TMOD1', 2.3159102706583066), ('KCNJ8', 2.359389014196956), ('UBN1', 7.358509964066075), ('SLC1A5', 2.008998417249931), ('CAT', 3.7705975265510094), ('RTN4', 1.6876847010270637), ('CBX5', 8.605714022633848), ('PIAS2', 3.766909169388685), ('ABLIM1', 1.73688218707376), ('GPR176', 2.178340290118677), ('ESRRG', 3.345737231255512), ('CBX6',…	957
E2F7	metacluster_15.3	0.0810771	6.77222	1.97219e-06	1	gene is annotated for similar motif swissregulon__hs__E2F7 ('hs__E2F7'; q-value = 1.97e-06)	frozenset({'activating', 'weight>90.0%', 'hg38_500bp_up_100bp_down_full_tx_v10_clust.genes_vs_motifs.rankings'})	[('C21orf59', 1.6908778865089642), ('E2F8', 4.149318708965985), ('FANCL', 4.033308535807175), ('KIF23', 16.95364702803475), ('TIMM23', 1.8787933490586957), ('TMA16', 3.1671488587603247), ('DSCC1', 8.299314237733993), ('ARPC3', 3.174846548231702), ('POLQ', 10.40964375878975), ('EPB41L2', 2.2021374588291978), ('NDUFA13', 3.936458187169315), ('KHDRBS1', 2.8594382498590205), ('HAUS6', 2.9819055144961…	4996
E2F7	transfac_pro__M00938	0.07669	6.2203	3.84465e-07	1	gene is annotated for similar motif transfac_pro__M08875 ('V$E2F_Q4_03: E2F'; q-value = 3.84e-07)	frozenset({'activating', 'weight>90.0%', 'hg38_500bp_up_100bp_down_full_tx_v10_clust.genes_vs_motifs.rankings'})	[('RAD21', 11.161164363660328), ('FANCL', 4.033308535807175), ('LSM5', 2.1960606437376984), ('SRSF10', 3.132081462108275), ('ATAD5', 9.779481393871864), ('RNPC3', 2.855225465241999), ('HSPA14', 1.654049744874932), ('RBBP4', 2.9757203357653785), ('CDK1', 15.113234161631013), ('SPDL1', 4.523795719210727), ('NBN', 1.868923663007544), ('PRPF8', 3.007416589132569), ('ZWINT', 7.092406159445964), ('CBX5…	4851
E2F7	swissregulon__mm__E2f7	0.0562783	3.65242	0	0.797566	motif is annotated for orthologous gene ENSMUSG00000020185 in M. musculus (identity = 79%)	frozenset({'activating', 'weight>90.0%', 'hg38_500bp_up_100bp_down_full_tx_v10_clust.genes_vs_motifs.rankings'})	[('SLC39A10', 2.5681335548140467), ('FANCL', 4.033308535807175), ('NREP', 2.168669905884921), ('CDK1', 15.113234161631013), ('NEIL3', 7.371270396374252), ('RBBP4', 2.9757203357653785), ('CBX5', 6.461276643222493), ('THOC3', 2.0484115559376783), ('ATAD5', 9.779481393871864), ('PTTG1', 8.596837058402448), ('MRPL57', 1.6692128499536034), ('LSM5', 2.1960606437376984), ('NBN', 1.868923663007544), ('KH…	4982
E2F7	metacluster_15.1	0.0785087	6.4491	0	1	gene is directly annotated	frozenset({'activating', 'weight>90.0%', 'hg38_500bp_up_100bp_down_full_tx_v10_clust.genes_vs_motifs.rankings'})	[('ARGLU1', 3.141682506017327), ('MCM6', 2.9627344010150067), ('KIF2C', 9.183572393442264), ('ATAD5', 9.779481393871864), ('COX8A', 11.421993103230973), ('FANCL', 4.033308535807175), ('MCM8', 7.8870466544317726), ('LSM5', 2.1960606437376984), ('RPA2', 1.8559228914534704), ('BACE1', 2.5499755788571523), ('ATP5L', 2.410746929843951), ('PPP1CB', 2.3461106228913424), ('SLX4IP', 1.8815121158730357), (…	4919
E2F7	metacluster_15.2	0.0608863	4.23212	0	1	gene is directly annotated	frozenset({'activating', 'weight>90.0%', 'hg38_500bp_up_100bp_down_full_tx_v10_clust.genes_vs_motifs.rankings'})	[('CDK4', 5.752428113671996), ('RRAGB', 2.4159516575814624), ('ERP29', 14.894345454625253), ('ANKRD12', 1.6477867234784382), ('AGTRAP', 1.9951975717940584), ('H2AFZ', 13.322364969423967), ('KHDRBS1', 2.8594382498590205), ('SAE1', 6.113099290988966), ('SGO1', 2.520417311543205), ('EIF4G1', 2.7864378704980344), ('STK4', 1.6819488143327443), ('COPS7A', 3.0696465871473544), ('BUB3', 10.03403955947045…	1056
E2F7	metacluster_197.2	0.0827897	6.98767	0	1	gene is directly annotated	frozenset({'activating', 'weight>90.0%', 'hg38_500bp_up_100bp_down_full_tx_v10_clust.genes_vs_motifs.rankings'})	[('PRKCSH', 3.4066067894512417), ('ECH1', 1.8150805779866197), ('WDR90', 4.074615410066715), ('SFPQ', 3.806640699678604), ('IFT80', 9.93529837888471), ('SRSF3', 3.909861293974183), ('HNRNPH3', 2.750233810616505), ('DHX15', 10.172863693809278), ('CBX5', 6.461276643222493), ('HNRNPD', 5.753518838253445), ('DEK', 7.459457992877888), ('BABAM1', 5.95164843602739), ('FGD5-AS1', 2.361757258504399), ('HM…	2063
E2F7	metacluster_197.3	0.0992076	9.05311	0	1	gene is directly annotated	frozenset({'activating', 'weight>90.0%', 'hg38_500bp_up_100bp_down_full_tx_v10_clust.genes_vs_motifs.rankings'})	[('RBBP4', 2.9757203357653785), ('NBN', 1.868923663007544), ('SUMO2', 6.53933535958181), ('CDK1', 15.113234161631013), ('SRSF3', 3.909861293974183), ('PTMA', 4.881940061642831), ('RMI1', 2.5372463814020243), ('CCNF', 11.818488043251552), ('SREK1', 3.423888550824744), ('ZWINT', 7.092406159445964), ('SC5D', 4.677833392619548), ('DSCC1', 8.299314237733993), ('DCK', 3.931351604147565), ('CTDSPL2', 3.…	4613
E2F8	metacluster_197.3	0.0886905	8.59653	9.4174e-06	1	motif similar to taipale_cyt_meth__E2F8_NTTTCCCGCCAAAN_eDBD ('E2F8 [E2F]'; q-value = 9.42e-06) which is directly annotated	frozenset({'activating', 'weight>90.0%', 'hg38_500bp_up_100bp_down_full_tx_v10_clust.genes_vs_motifs.rankings'})	[('ZNF384', 2.448358150562012), ('FANCC', 3.5884390874072305), ('XRCC5', 9.03606862446076), ('MRPS22', 1.9006789176359853), ('RPS16', 3.960086841041545), ('SENP1', 1.8873102749294004), ('CENPH', 20.09978624860087), ('E2F8', 1.0), ('FANCL', 6.645883115891926), ('KIF23', 9.911611633926876), ('RPS19BP1', 1.593922230770516), ('EPN1', 5.702166597497705), ('MED17', 3.3575971250661385), ('ARIH1', 2.9775…	4628
E2F8	metacluster_15.2	0.0593951	4.49438	7.27274e-08	1	motif similar to taipale_cyt_meth__E2F8_NTTTCCCGCCAAAN_eDBD ('E2F8 [E2F]'; q-value = 7.27e-08) which is directly annotated	frozenset({'activating', 'weight>90.0%', 'hg38_500bp_up_100bp_down_full_tx_v10_clust.genes_vs_motifs.rankings'})	[('VPS25', 2.224487315116877), ('ZNF384', 2.448358150562012), ('C17orf62', 1.7985251338001456), ('MRPS22', 1.9006789176359853), ('MED17', 3.3575971250661385), ('UBL7', 4.42907753095713), ('SLIRP', 3.701091322408921), ('SENP1', 1.8873102749294004), ('SLC25A11', 2.6155451233973603), ('KNOP1', 5.605258668357137), ('NDUFS3', 4.174900889787391), ('TMEM230', 2.29521214996074), ('EPN1', 5.70216659749770…	4890
E2F8	dbtfbs__E2F8_representative_N1	0.064984	5.27697	0	1	gene is directly annotated	frozenset({'activating', 'weight>90.0%', 'hg38_500bp_up_100bp_down_full_tx_v10_clust.genes_vs_motifs.rankings'})	[('VPS25', 2.224487315116877), ('ZNF384', 2.448358150562012), ('MRPS22', 1.9006789176359853), ('C17orf62', 1.7985251338001456), ('MED17', 3.3575971250661385), ('TMEM230', 2.29521214996074), ('EPN1', 5.702166597497705), ('UBL7', 4.42907753095713), ('NIF3L1', 1.8648623947096332), ('RPS4Y1', 2.734169198051496), ('NDUFS3', 4.174900889787391), ('SLC25A11', 2.6155451233973603), ('EIF3L', 1.590860605835…	4941
E2F8	metacluster_15.3	0.0722348	6.29229	0	1	gene is directly annotated	frozenset({'activating', 'weight>90.0%', 'hg38_500bp_up_100bp_down_full_tx_v10_clust.genes_vs_motifs.rankings'})	[('RAD21', 8.069592550032397), ('FANCL', 6.645883115891926), ('DAD1', 2.576256650666694), ('XRCC5', 9.03606862446076), ('LSM5', 1.6069736202267662), ('PDS5B', 6.765755292525039), ('SRSF10', 11.522275990934745), ('ATAD5', 27.388107991387468), ('SSBP1', 1.5632433189335353), ('XRCC2', 8.8866748905985), ('CDK1', 14.307633888471267), ('HSPA9', 1.755370485743986), ('CDC7', 3.384314464894248), ('SNW1', …	4481
E2F8	metacluster_197.2	0.068368	5.75082	0	1	gene is directly annotated	frozenset({'activating', 'weight>90.0%', 'hg38_500bp_up_100bp_down_full_tx_v10_clust.genes_vs_motifs.rankings'})	[('XRCC5', 9.03606862446076), ('FANCL', 6.645883115891926), ('XRCC2', 8.8866748905985), ('NREP', 13.31673800542249), ('PDS5B', 6.765755292525039), ('CDK1', 14.307633888471267), ('NEIL3', 16.370220799193703), ('MRPL44', 3.0271023453609245), ('HNRNPUL2', 2.6391283743932656), ('SLC25A3', 3.30996454381384), ('CBR1', 9.28750881015909), ('HNRNPU', 3.118888961334452), ('CBX5', 11.312304261001698), ('ATA…	4998
EBF1	tfdimers__MD00334	0.0821471	3.38649	4.79398e-07	1	gene is annotated for similar motif tfdimers__MD00542 ('M01871_forward_8_M01250_forward dimer: COE1 / E2F1'; q-value = 4.79e-07)	frozenset({'activating', 'weight>90.0%', 'hg38_500bp_up_100bp_down_full_tx_v10_clust.genes_vs_motifs.rankings'})	[('GGTLC1', 1.5447835626978974), ('SPANXB1', 1.926616338114842), ('POLR3K', 1.5725411770349302), ('TGIF2', 2.1529553148833465), ('LINC01568', 1.652287431527598), ('ABLIM1', 2.146760060555531), ('PPM1K', 4.216414828449354), ('YIPF4', 3.021357815714762), ('MS4A1', 3.0282084283123294), ('PBX2', 1.6618097636832223)]	2018
ELF1	metacluster_183.4	0.0495859	3.08371	8.85062e-06	1	motif similar to taipale_tf_pairs__HOXB2_ELF1_TAATKRNNNNNGGAAGTN_CAP ('HOXB2 [Homeo] - ELF1 [Ets]'; q-value = 8.85e-06) which is directly annotated	frozenset({'activating', 'weight>90.0%', 'hg38_500bp_up_100bp_down_full_tx_v10_clust.genes_vs_motifs.rankings'})	[('XRCC5', 16.674126038727096), ('RPS16', 4.1997078390745255), ('ITGB1', 25.165461694818777), ('NOC3L', 1.6774227900653331), ('HDHD2', 1.9722515129590363), ('TMEM167A', 15.82846717331738), ('RPS19', 2.9041840395654197), ('TNPO3', 5.957711679486386), ('RPS7', 3.7175394488242), ('IDI1', 13.163273924151545), ('KIF23', 2.3408652637163554), ('RPS19BP1', 2.15778732217138), ('TIMM23', 8.666830627590302)…
3645)	('TPR'	6.840462016667016)	('TMEM176B'	2.0007271263377646)	('MBTPS2'	1.7242042627587757)	('OCIAD1'	15.338539006801438)	('PHKG2'
ELF1	hdpi__ELF2	0.0529313	3.60858	8.74523e-06	1	gene is annotated for similar motif taipale_cyt_meth__ELF1_NACCCGGAAGTN_FL ('ELF1 [ETS]'; q-value = 8.75e-06)	frozenset({'activating', 'weight>90.0%', 'hg38_500bp_up_100bp_down_full_tx_v10_clust.genes_vs_motifs.rankings'})	[('ESYT2', 6.794882168059826), ('CLASP2', 3.627946591549179), ('SCLT1', 6.117636801076743), ('AHCYL1', 2.2556641357046), ('ARIH1', 6.628406936657433), ('RPL21', 14.864832182663324), ('PPP1R15A', 33.132520767627284), ('C2orf69', 8.859950981907886), ('EIF1', 28.95594075833533), ('PAK1', 2.965586211763302), ('MAPRE1', 7.394738161272642), ('STARD3NL', 5.38124957903895), ('TSC22D2', 11.782806601174936…	4986
ELF1	hdpi__ETV4	0.0524441	3.53213	3.57505e-06	1	gene is annotated for similar motif taipale_cyt_meth__ELF1_NACCCGGAAGTN_eDBD ('ELF1 [ETS]'; q-value = 3.58e-06)	frozenset({'activating', 'weight>90.0%', 'hg38_500bp_up_100bp_down_full_tx_v10_clust.genes_vs_motifs.rankings'})	[('LSM6', 6.124084098228056), ('PSMD14', 5.610218964924086), ('CBWD5', 3.7671282250092974), ('SUB1', 24.226190785101437), ('RNF11', 2.1075189320303656), ('MON2', 1.557455104932507), ('PRNP', 7.4493337359788), ('XRN1', 9.831267760374852), ('SEC31A', 14.65119209284576), ('BCAP29', 11.042107035180926), ('TMEM259', 8.366068961377284), ('TMX4', 23.82550762993012), ('GFM1', 1.9347723083931985), ('FAM16…
2425143078)	('BRCA2'	14.979050415108784)	('ENY2'	12.616436551423687)	('CEBPZOS'	13.511296493343636)	('UQCR10'	12.647340316070432)	('MYCBP2'
ELF1	taipale_tf_pairs__ETS2_RCCGGAAGTG_HT	0.0540537	3.78466	1.19159e-06	1	gene is annotated for similar motif hocomoco__ELF1_HUMAN.H11MO.0.A ('ELF1_HUMAN'; q-value = 1.19e-06)	frozenset({'activating', 'weight>90.0%', 'hg38_500bp_up_100bp_down_full_tx_v10_clust.genes_vs_motifs.rankings'})	[('FKBP1A', 11.247277484946316), ('NR1H2', 8.436221306945178), ('TMEM167A', 15.82846717331738), ('C17orf62', 2.1803463999374912), ('SSR2', 3.280131804349116), ('TIMM23', 8.666830627590302), ('IDI1', 13.163273924151545), ('TADA3', 1.6656870874468113), ('COG3', 3.2262253410919715), ('SLIRP', 4.119698843181), ('RPL37', 9.95131103703831), ('SLU7', 4.710303499150832), ('TNPO3', 5.957711679486386), ('T…
15578055)	('MATR3'	26.532677007155176)	('SNX6'	9.478881725169956)	('HMGB3'	3.455823368049207)	('YTHDF3'	8.461043170462077)	('TPMT'
ELF1	metacluster_166.2	0.0505971	3.24236	6.92122e-07	1	gene is annotated for similar motif taipale_cyt_meth__ELF1_NACCMGGAAGTN_FL_meth ('ELF1 [ETS, CpG-meth]'; q-value = 6.92e-07)	frozenset({'activating', 'weight>90.0%', 'hg38_500bp_up_100bp_down_full_tx_v10_clust.genes_vs_motifs.rankings'})	[('NR1H2', 8.436221306945178), ('FKBP1A', 11.247277484946316), ('TMEM167A', 15.82846717331738), ('TADA3', 1.6656870874468113), ('IDI1', 13.163273924151545), ('TAF7', 3.386473177050255), ('SYF2', 17.265889836468624), ('TIMM23', 8.666830627590302), ('C17orf62', 2.1803463999374912), ('RPS19', 2.9041840395654197), ('RPL37', 9.95131103703831), ('ERCC5', 8.535382404202702), ('ZBTB33', 8.592768627019273…
1467)	('GART'	3.090287334564008)	('ATP5D'	3.7955840602953055)	('PHKG2'	4.03898550919628)	('DDOST'	8.541289831309888)	('PRKAR2B'
ELF1	taipale_tf_pairs__FOXO1_ELK1_TGTTGCCGGANNN_CAP	0.0491099	3.00904	3.13492e-07	1	motif similar to taipale_tf_pairs__FOXO1_ELF1_NTGTTGNCGGAARNN_CAP ('FOXO1 [Fox] - ELF1 [Ets]'; q-value = 3.13e-07) which is directly annotated	frozenset({'activating', 'weight>90.0%', 'hg38_500bp_up_100bp_down_full_tx_v10_clust.genes_vs_motifs.rankings'})	[('RAD21', 15.52433815781102), ('DAD1', 6.248969838742919), ('XRCC5', 16.674126038727096), ('EID1', 9.256877586534172), ('LSM5', 2.04152411576413), ('PDS5B', 4.322619691586008), ('DGUOK', 1.6927326315113305), ('SRSF10', 13.192982703084512), ('ATAD5', 6.41052756708342), ('UBE3C', 3.8107482666077415), ('RNPC3', 3.490176631817582), ('CCNG2', 2.0808972565520345), ('NDUFS6', 1.8964028250678204), ('PSM…
1011029)	('RIT1'	14.844847516942195)	('ATP6AP2'	20.28728719655371)	('NUSAP1'	6.658070389566964)	('GLIPR1'	52.70574820406713)	('GUCD1'
ELF1	jaspar__MA1708.1	0.0498592	3.1266	1.91892e-08	1	gene is annotated for similar motif taipale_cyt_meth__ELF1_NATGMGGAAGTN_eDBD_meth ('ELF1 [ETS, CpG-meth]'; q-value = 1.92e-08)	frozenset({'activating', 'weight>90.0%', 'hg38_500bp_up_100bp_down_full_tx_v10_clust.genes_vs_motifs.rankings'})	[('XRCC5', 16.674126038727096), ('RCC2', 4.030458944363793), ('NREP', 3.4059863177114926), ('PDS5B', 4.322619691586008), ('EID1', 9.256877586534172), ('PNPT1', 2.6308506526070645), ('CDK1', 6.182714667935038), ('OPA1', 4.043547237723298), ('FIP1L1', 2.2672768311615035), ('FBXO9', 23.57981510892137), ('NEIL3', 3.131529485805613), ('FAM122B', 2.033654344377804), ('CLK1', 27.10760570555324), ('ADAM1…
2166054806013)	('RPL26L1'	2.326551431632139)	('SOAT1'	18.95204812195085)	('SDCBP'	4.065067582595747)	('IL10RB'	6.1340067677267305)	('TOP1'
ELF1	metacluster_191.2	0.0508754	3.28602	4.80947e-13	1	gene is annotated for similar motif transfac_pro__M12600 ('V$ELF1_20: ELF1'; q-value = 4.81e-13)	frozenset({'activating', 'weight>90.0%', 'hg38_500bp_up_100bp_down_full_tx_v10_clust.genes_vs_motifs.rankings'})	[('ARGLU1', 8.198489809948843), ('CCNG2', 2.0808972565520345), ('NDUFS7', 1.892077872026037), ('RBM4', 1.618919546761056), ('MCM5', 1.6648185509331084), ('ZBTB33', 8.592768627019273), ('PEX2', 1.6791517221132273), ('FAM76B', 2.635212321339141), ('CEP350', 13.469083956587031), ('TAF7', 3.386473177050255), ('ATAD5', 6.41052756708342), ('RPS19', 2.9041840395654197), ('SERP1', 5.552582970716681), ('A…	4920
ELF1	jaspar__MA1483.2	0.0536331	3.71868	6.76555e-16	1	gene is annotated for similar motif taipale_cyt_meth__ELF1_NACCMGGAAGTN_FL_meth ('ELF1 [ETS, CpG-meth]'; q-value = 6.77e-16)	frozenset({'activating', 'weight>90.0%', 'hg38_500bp_up_100bp_down_full_tx_v10_clust.genes_vs_motifs.rankings'})	[('PTBP1', 2.0549228909129904), ('PRKCSH', 1.6285141825557246), ('CCAR1', 7.822612250657448), ('ECH1', 3.011018915922409), ('AP3D1', 1.5649883949818446), ('EIF5', 23.07850369487524), ('USP7', 2.708505145226348), ('NPM1', 5.1836116089706685), ('MRPL52', 2.9016718939827784), ('RPS14', 3.224169916374848), ('RPL13A', 6.928695468863608), ('HNRNPA1', 5.824568340891372), ('JAK1', 1.9532769902827691), ('…	964
ELF1	taipale_tf_pairs__ELF2_NATGCGGAAGTR_HT	0.0538705	3.75592	9.61707e-19	1	gene is annotated for similar motif taipale_cyt_meth__ELF1_NATGCGGAAGTN_FL ('ELF1 [ETS]'; q-value = 9.62e-19)	frozenset({'activating', 'weight>90.0%', 'hg38_500bp_up_100bp_down_full_tx_v10_clust.genes_vs_motifs.rankings'})	[('ECH1', 3.011018915922409), ('PTBP1', 2.0549228909129904), ('EIF5', 23.07850369487524), ('PRKCSH', 1.6285141825557246), ('AP3D1', 1.5649883949818446), ('AES', 1.6944349895527644), ('CCAR1', 7.822612250657448), ('RPL13AP20', 1.7267586896792004), ('VAMP2', 2.574453446688859), ('USP7', 2.708505145226348), ('PHF8', 3.5420662269436205), ('JAK1', 1.9532769902827691), ('XPR1', 1.9993292091706183), ('M…	4971
ELF1	metacluster_138.2	0.0530815	3.63213	0	1	gene is directly annotated	frozenset({'activating', 'weight>90.0%', 'hg38_500bp_up_100bp_down_full_tx_v10_clust.genes_vs_motifs.rankings'})	[('C17orf62', 2.1803463999374912), ('NPLOC4', 1.7759117031996294), ('COG3', 3.2262253410919715), ('TTC14', 10.363527189414258), ('TBRG1', 4.359665108623837), ('FAM32A', 2.8610387926590666), ('ARFIP1', 2.061560576088162), ('SLC25A46', 2.354727898567043), ('TMEM167A', 15.82846717331738), ('RPS6', 3.1294305945246976), ('RBM34', 3.002559233517632), ('LOC100506844', 1.6670962314354174), ('TSG101', 7.6…	4342
ELF1	metacluster_166.4	0.0539208	3.76381	0	1	gene is directly annotated	frozenset({'activating', 'weight>90.0%', 'hg38_500bp_up_100bp_down_full_tx_v10_clust.genes_vs_motifs.rankings'})	[('TMEM33', 3.485805696568006), ('FAM32A', 2.8610387926590666), ('DGUOK', 1.6927326315113305), ('TMEM167A', 15.82846717331738), ('ARPC2', 36.416516378502834), ('NELFE', 1.99864754140827), ('CHCHD5', 6.259963380247983), ('MORF4L2', 8.09033991875297), ('RPS19', 2.9041840395654197), ('SYF2', 17.265889836468624), ('PSMC6', 3.358525443549317), ('SUMO1', 7.348954626373789), ('ZRANB2', 12.63713708124879…	3951
ELF1	metacluster_191.3	0.0537425	3.73584	0	1	gene is directly annotated	frozenset({'activating', 'weight>90.0%', 'hg38_500bp_up_100bp_down_full_tx_v10_clust.genes_vs_motifs.rankings'})	[('U2SURP', 13.025390620564128), ('TMEM230', 2.468290331686025), ('RBM3', 10.19006525936917), ('TOMM20', 5.819245603219616), ('PSMB1', 10.969609846039928), ('TRA2B', 22.818101104767308), ('PIK3R4', 1.541340059730114), ('SMU1', 6.284302497305479), ('GNAI3', 5.215622290211414), ('TSG101', 7.681717653362437), ('HNRNPD', 4.713081350728188), ('CEP44', 3.460583401704009), ('ARHGDIA', 1.9120921447358368…	3953
ELF1	metacluster_35.2	0.051613	3.40175	0	1	gene is directly annotated	frozenset({'activating', 'weight>90.0%', 'hg38_500bp_up_100bp_down_full_tx_v10_clust.genes_vs_motifs.rankings'})	[('NR1H2', 8.436221306945178), ('IDI1', 13.163273924151545), ('TMEM167A', 15.82846717331738), ('ZNF655', 7.234621407614111), ('COG3', 3.2262253410919715), ('SNRPB', 1.7073840036340469), ('FKBP1A', 11.247277484946316), ('SSR2', 3.280131804349116), ('VMA21', 14.091931683821445), ('SLU7', 4.710303499150832), ('GATAD1', 13.831232743981856), ('TMEM230', 2.468290331686025), ('C17orf62', 2.1803463999374…
9426)	('NT5DC2'	1.8191684980363)	('CNP'	3.6439116543737486)	('TMEM9B-AS1'	1.8147151256613432)	('STAT6'	2.0508822630284422)	('USP33'
ELF1	taipale_tf_pairs__MEIS1_ELF1_NTGCCGGAAGTN_CAP_repr	0.0511867	3.33487	0	1	gene is directly annotated	frozenset({'activating', 'weight>90.0%', 'hg38_500bp_up_100bp_down_full_tx_v10_clust.genes_vs_motifs.rankings'})	[('HNRNPA1', 5.824568340891372), ('CCAR1', 7.822612250657448), ('USP7', 2.708505145226348), ('CWC22', 3.7093352694069353), ('GDI2', 9.441181685701716), ('PTGES3', 9.403623485455842), ('ARFGAP3', 4.434099289730152), ('ATP6V0C', 7.237744218588341), ('SYNCRIP', 9.19100699306042), ('R3HCC1L', 3.365334853616003), ('WTAP', 5.314681301085816), ('CTNNB1', 11.485029228867775), ('NPM1', 5.1836116089706685)…	1843
ELF2	taipale_tf_pairs__E2F1_ELK1_SGCGCNNNNNNNNNNCGGAAGN_CAP_repr	0.0509759	3.22389	9.93737e-06	0.919056	motif similar to cisbp__M01494 ('ETV3L[gene ID: ENSG00000253831 species: Homo sapiens TF status: inferred TF family: Ets DBDs: Ets]; Elf2[gene ID: ENSMUSG00000037174 species: Mus musculus TF status: direct TF family: Ets DBDs: Ets]; Erf[gene ID: ENSMUSG00000040857 species: Mus musculus TF status: inferred TF family: Ets DBDs: Ets]'; q-value = 9.94e-06) which is annotated for orthologous gene ENSM…	frozenset({'activating', 'weight>90.0%', 'hg38_500bp_up_100bp_down_full_tx_v10_clust.genes_vs_motifs.rankings'})	[('RPS6KC1', 7.956429167646585), ('ZNF384', 4.581015305473446), ('DR1', 4.789533255340545), ('TAF7', 3.4463436274462307), ('TTC14', 2.756517323644369), ('ZNF655', 1.5537707468305455), ('LEPROTL1', 16.702632031663462), ('DDIT3', 2.0638765370879524), ('PNISR', 8.310975618499903), ('RAB11FIP2', 1.796138248738393), ('SHKBP1', 1.7535448787327432), ('SPATA33', 2.253521883277839), ('CSNK1G3', 3.18023765…	4273
ELF2	taipale_tf_pairs__ETS2_RCCGGAAGTG_HT	0.0569938	4.04022	4.19804e-06	1	gene is annotated for similar motif jaspar__MA1483.2 ('ELF2'; q-value = 4.2e-06)	frozenset({'activating', 'weight>90.0%', 'hg38_500bp_up_100bp_down_full_tx_v10_clust.genes_vs_motifs.rankings'})	[('ZNF384', 4.581015305473446), ('TPRKB', 2.273995038089204), ('GSPT1', 1.584850189349367), ('SLC30A6', 8.438849393533749), ('SSR1', 3.2373206800864267), ('AHCTF1', 2.359213266678361), ('TPM3', 2.385522279869808), ('DR1', 4.789533255340545), ('PDXDC1', 2.152814694924367), ('CFAP20', 2.058809606208252), ('LLPH', 1.640003837020152), ('OLA1', 2.943552356540822), ('SREK1', 3.4342202498542345), ('PIBF…	4998
ELF2	cisbp__M08198	0.0511832	3.25201	1.40674e-06	1	gene is annotated for similar motif taipale_cyt_meth__ELF2_NACCCGGAAGTN_FL ('ELF2 [ETS]'; q-value = 1.41e-06)	frozenset({'activating', 'weight>90.0%', 'hg38_500bp_up_100bp_down_full_tx_v10_clust.genes_vs_motifs.rankings'})	[('ZNF384', 4.581015305473446), ('TPRKB', 2.273995038089204), ('PROSER2-AS1', 3.261432174045997), ('TAF7', 3.4463436274462307), ('LLPH', 1.640003837020152), ('SYF2', 1.6994570839541778), ('SDHAF2', 5.711810984574359), ('TTC14', 2.756517323644369), ('TAF1B', 2.625344317006092), ('EDC4', 1.934874288064832), ('KRR1', 3.458513021066262), ('PSMC1', 2.241441833416685), ('DR1', 4.789533255340545), ('ZNF…	4958
ELF2	metacluster_166.2	0.0504556	3.1533	1.00426e-06	1	gene is annotated for similar motif hocomoco__ELF2_HUMAN.H11MO.0.C ('ELF2_HUMAN'; q-value = 1e-06)	frozenset({'activating', 'weight>90.0%', 'hg38_500bp_up_100bp_down_full_tx_v10_clust.genes_vs_motifs.rankings'})	[('TPRKB', 2.273995038089204), ('ZNF384', 4.581015305473446), ('TAF7', 3.4463436274462307), ('SYF2', 1.6994570839541778), ('LLPH', 1.640003837020152), ('SLC30A6', 8.438849393533749), ('ZNF655', 1.5537707468305455), ('PSMC1', 2.241441833416685), ('TTC14', 2.756517323644369), ('SDHAF2', 5.711810984574359), ('TRMT6', 2.3230898311416066), ('TAF1B', 2.625344317006092), ('RPF1', 2.760447430464912), ('P…	4929
ELF2	metacluster_191.3	0.0561897	3.93115	3.14474e-14	1	gene is annotated for similar motif taipale_cyt_meth__ELF2_NACCCGGAAGTN_FL ('ELF2 [ETS]'; q-value = 3.14e-14)	frozenset({'activating', 'weight>90.0%', 'hg38_500bp_up_100bp_down_full_tx_v10_clust.genes_vs_motifs.rankings'})	[('RAD21', 3.9953561507494015), ('RNPC3', 4.815574089052318), ('PSMC1', 2.241441833416685), ('HSPA9', 4.009453065391306), ('SNW1', 4.003903125720213), ('TMX1', 2.271239926851487), ('PRPF8', 1.589714595012841), ('STX8', 4.831746490187037), ('HNRNPU', 3.258692017709959), ('AKR1B1', 2.086849307923988), ('SMIM10', 2.270908658685555), ('SRSF7', 1.736727668883393), ('NUP50', 12.1377617265833), ('TAF7',…	4226
ELF2	hdpi__ELF2	0.0553385	3.81569	0	1	gene is directly annotated	frozenset({'activating', 'weight>90.0%', 'hg38_500bp_up_100bp_down_full_tx_v10_clust.genes_vs_motifs.rankings'})	[('EIF5', 3.822595029568363), ('C1orf174', 1.7881480335328477), ('VAMP2', 2.3475195309781296), ('SFPQ', 4.362384270326714), ('XIAP', 4.761400655787493), ('GART', 3.982652125364024), ('SRRM1', 3.784980676514176), ('RLIM', 3.605628841533041), ('NDUFC1', 3.904298874933866), ('KDM2A', 6.943008642529516), ('CDK5RAP2', 1.5342008729370733), ('PICALM', 2.006809715422588), ('DEK', 2.683175134436452), ('SM…	2354
ELF2	jaspar__MA1483.2	0.0583066	4.21831	0	1	gene is directly annotated	frozenset({'activating', 'weight>90.0%', 'hg38_500bp_up_100bp_down_full_tx_v10_clust.genes_vs_motifs.rankings'})	[('RLIM', 3.605628841533041), ('AK3', 2.1887768048913783), ('PLAGL1', 5.408801690114546), ('LUC7L3', 1.5480616584154925), ('SZRD1', 5.114048161611716), ('CDK5RAP2', 1.5342008729370733), ('C1orf174', 1.7881480335328477), ('RAD21', 3.9953561507494015), ('KDM2A', 6.943008642529516), ('JARID2', 2.2207336962672004), ('DEK', 2.683175134436452), ('KMT2E', 3.058142622973416), ('SRRM2', 6.864528362520972)…	1296
ELF2	metacluster_138.2	0.0544057	3.68915	0	1	gene is directly annotated	frozenset({'activating', 'weight>90.0%', 'hg38_500bp_up_100bp_down_full_tx_v10_clust.genes_vs_motifs.rankings'})	[('EIF5', 3.822595029568363), ('C1orf174', 1.7881480335328477), ('VAMP2', 2.3475195309781296), ('ZNF793', 2.201978134833123), ('SFSWAP', 1.5347168719628133), ('CDK5RAP2', 1.5342008729370733), ('RBM39', 3.122664847325684), ('EPC1', 2.0670795229083176), ('GART', 3.982652125364024), ('CSNK2A3', 1.9086905762902664), ('FNDC3B', 5.231790891005035), ('RLIM', 3.605628841533041), ('GNPAT', 3.7866042847549…	1844
ELF2	metacluster_166.4	0.0579926	4.17571	0	1	gene is directly annotated	frozenset({'activating', 'weight>90.0%', 'hg38_500bp_up_100bp_down_full_tx_v10_clust.genes_vs_motifs.rankings'})	[('TTC14', 2.756517323644369), ('ZNF384', 4.581015305473446), ('TPRKB', 2.273995038089204), ('SDHAF2', 5.711810984574359), ('SYF2', 1.6994570839541778), ('UGGT1', 1.6973412374695165), ('RPF1', 2.760447430464912), ('SPATA33', 2.253521883277839), ('RNPC3', 4.815574089052318), ('GATAD1', 2.0480330876100203), ('ATP5H', 3.703450675478768), ('RAB11FIP2', 1.796138248738393), ('ZRANB2', 1.897604612097645…	4999
ELF2	taipale_tf_pairs__ELF2_NATGCGGAAGTR_HT	0.0612549	4.61824	0	1	gene is directly annotated	frozenset({'activating', 'weight>90.0%', 'hg38_500bp_up_100bp_down_full_tx_v10_clust.genes_vs_motifs.rankings'})	[('ZNF384', 4.581015305473446), ('TPRKB', 2.273995038089204), ('ZNF655', 1.5537707468305455), ('GATAD1', 2.0480330876100203), ('SYF2', 1.6994570839541778), ('SDHAF2', 5.711810984574359), ('TTC14', 2.756517323644369), ('PROSER2-AS1', 3.261432174045997), ('SETX', 4.097496777719915), ('SPATA33', 2.253521883277839), ('ISY1', 2.54530503068392), ('PIBF1', 13.357051248962756), ('P4HB', 2.72241546841218)…	4856
ELK1	jaspar__MA1952.1	0.0613138	3.0847	9.64518e-06	1	gene is annotated for similar motif taipale_cyt_meth__ELK1_NACCGGAAGTN_eDBD_meth ('ELK1 [ETS, CpG-meth]'; q-value = 9.65e-06)	frozenset({'activating', 'weight>90.0%', 'hg38_500bp_up_100bp_down_full_tx_v10_clust.genes_vs_motifs.rankings'})	[('ATF2', 2.146502168820985), ('MGAT1', 1.8301711413026165), ('GOLGA3', 3.894199325218985), ('DNAJB6', 2.955044936672055), ('BACH1', 2.132893176554828), ('SLC25A46', 15.137113709191858), ('RPS16', 1.5693109126356333), ('SLX4', 2.0613947487498705), ('ACOT8', 3.1576923937091426), ('SUPT4H1', 1.7909914843068075), ('AGL', 6.793624337870994), ('DSCC1', 2.294002148342274), ('KIF14', 2.3588769480781253)…	4685
ELK1	tfdimers__MD00195	0.0746373	4.35185	6.00724e-06	1	motif similar to tfdimers__MD00018 ('M00971_forward_8_M00980_forward dimer: Ets / TBP'; q-value = 6.01e-06) which is directly annotated	frozenset({'activating', 'weight>90.0%', 'hg38_500bp_up_100bp_down_full_tx_v10_clust.genes_vs_motifs.rankings'})	[('KDM3B', 12.901446481646394), ('LOC101929541', 3.786145033749362), ('RPL18A', 2.331118080488144), ('GOLGA3', 3.894199325218985), ('LOC101927284', 4.262516264589525), ('RTN2', 11.7557828451793), ('PRMT1', 4.166702726663337), ('MYEF2', 1.750102068751994), ('TRAK2', 2.715489308360916), ('SMAD1', 7.406290235732471), ('LINC01206', 3.724644227725282), ('MED25', 3.858907239382041), ('UBE2Q2', 4.339155…	685
ELK1	taipale_tf_pairs__ETV2_FOXI1_RNCGGAANNAAACA_CAP_repr	0.0696484	3.87737	4.10323e-06	1	gene is annotated for similar motif taipale_tf_pairs__ELK1_HOXA1_RCCGGAAGTAATTA_HT ('ELK1 [ETS] - HOXA1 [Homeo]'; q-value = 4.1e-06)	frozenset({'activating', 'weight>90.0%', 'hg38_500bp_up_100bp_down_full_tx_v10_clust.genes_vs_motifs.rankings'})	[('AES', 3.527189738592587), ('ZFAT', 2.1215616842679608), ('BEX3', 1.82321152388607), ('THAP4', 4.664998494658575), ('PPP6R3', 3.5430274023291), ('PICALM', 2.466539832547445), ('BABAM1', 1.6048329300906294), ('RANGAP1', 5.611738126127354), ('ARCN1', 2.967526175677899), ('MED25', 3.858907239382041), ('ING2', 1.685743522819037), ('MYEF2', 1.750102068751994), ('RPN1', 4.926302478027307), ('NFYC', 7…	463
ELK1	jaspar__MA1708.1	0.0651962	3.45393	3.4339e-06	1	gene is annotated for similar motif taipale_cyt_meth__ELK1_NACCGGAAGTN_FL_meth ('ELK1 [ETS, CpG-meth]'; q-value = 3.43e-06)	frozenset({'activating', 'weight>90.0%', 'hg38_500bp_up_100bp_down_full_tx_v10_clust.genes_vs_motifs.rankings'})	[('RPS16', 1.5693109126356333), ('RPL27', 1.971442811759564), ('SUPT4H1', 1.7909914843068075), ('IL17C', 2.238461849789368), ('C14orf119', 1.9739661499275665), ('GOLGA3', 3.894199325218985), ('DNAJB6', 2.955044936672055), ('NFYC', 7.348243501884587), ('SNRPB', 1.882272061107616), ('C19orf25', 2.67746316125574), ('MGAT1', 1.8301711413026165), ('WAS', 2.2973812401339666), ('MMP7', 3.140711877335921…	492
ELK1	taipale_tf_pairs__HOXB2_ELF1_NYMATTANNNNNNNNGGAAGNN_CAP_repr	0.0622243	3.17129	1.65741e-07	1	gene is annotated for similar motif taipale_cyt_meth__ELK1_NACCGGAAGTN_FL_meth ('ELK1 [ETS, CpG-meth]'; q-value = 1.66e-07)	frozenset({'activating', 'weight>90.0%', 'hg38_500bp_up_100bp_down_full_tx_v10_clust.genes_vs_motifs.rankings'})	[('SCOC', 2.595553985925362), ('SUPT4H1', 1.7909914843068075), ('SLC25A46', 15.137113709191858), ('DNAJB6', 2.955044936672055), ('SLC16A2', 1.7294304083495464), ('SNRPB', 1.882272061107616), ('DCXR', 1.6569180704721052), ('GBP4', 17.85771342839997), ('ACOT8', 3.1576923937091426), ('NDUFS7', 2.916357154533074), ('NFYC', 7.348243501884587), ('LINC00477', 1.9368709012953167), ('ZNF544', 2.2219317554…	1962
ELK1	taipale_tf_pairs__HOXD12_ELK3_NTTTAYNNCCGGAARNN_CAP_repr	0.0661695	3.54651	8.76723e-08	1	gene is annotated for similar motif taipale_tf_pairs__HOXB2_ELK1_TAATKRCCGGAAGNN_CAP_repr ('HOXB2 [Homeo] - ELK1 [ETS]'; q-value = 8.77e-08)	frozenset({'activating', 'weight>90.0%', 'hg38_500bp_up_100bp_down_full_tx_v10_clust.genes_vs_motifs.rankings'})	[('THAP4', 4.664998494658575), ('BEX3', 1.82321152388607), ('BABAM1', 1.6048329300906294), ('ARCN1', 2.967526175677899), ('ING2', 1.685743522819037), ('RPN1', 4.926302478027307), ('NFYC', 7.348243501884587), ('MED25', 3.858907239382041), ('NFYB', 3.067369816932291), ('WDR77', 1.9048081957157887), ('GAPDH', 2.4870128036455887), ('ZFAT', 2.1215616842679608), ('PICALM', 2.466539832547445), ('ZC3H11A…	504
ELK1	taipale_tf_pairs__FOXO1_ELK3_RCCGGAWGTKKW_CAP	0.0690118	3.81683	4.88785e-08	1	gene is annotated for similar motif taipale_tf_pairs__FOXO1_ELK1_RSCGGATGTTRTN_CAP ('FOXO1 [Fox] - ELK1 [ETS]'; q-value = 4.89e-08)	frozenset({'activating', 'weight>90.0%', 'hg38_500bp_up_100bp_down_full_tx_v10_clust.genes_vs_motifs.rankings'})	[('RPS16', 1.5693109126356333), ('MAGT1', 4.229382128941574), ('MTMR12', 2.029845081654768), ('KIF14', 2.3588769480781253), ('ATF2', 2.146502168820985), ('KIAA1524', 1.5400330280389976), ('PFN1', 2.370986704086661), ('LOC101927151', 2.79835790201668), ('DSE', 1.551883563211875), ('UBE2Q2', 4.339155621707571), ('STYX', 1.856684948211851), ('BACH1', 2.132893176554828), ('MT1F', 2.0980698846778), ('…	3401
ELK1	taipale_tf_pairs__ETV2_FOXI1_RSCGGATGTTKW_CAP	0.0656625	3.49828	4.0896e-09	1	gene is annotated for similar motif taipale_tf_pairs__FOXO1_ELK1_RSCGGATGTTRTN_CAP ('FOXO1 [Fox] - ELK1 [ETS]'; q-value = 4.09e-09)	frozenset({'activating', 'weight>90.0%', 'hg38_500bp_up_100bp_down_full_tx_v10_clust.genes_vs_motifs.rankings'})	[('SNRPB', 1.882272061107616), ('SLC25A46', 15.137113709191858), ('SUPT4H1', 1.7909914843068075), ('SLX4', 2.0613947487498705), ('GOLGA3', 3.894199325218985), ('SCOC', 2.595553985925362), ('RPL27', 1.971442811759564), ('C14orf119', 1.9739661499275665), ('DNAJB6', 2.955044936672055), ('ACOT8', 3.1576923937091426), ('RAB11A', 1.5504313971321562), ('C19orf25', 2.67746316125574), ('MGAT1', 1.83017114…	4164
ELK1	taipale_tf_pairs__ETS2_RCCGGAAGTG_HT	0.0698816	3.89955	2.61272e-09	1	gene is annotated for similar motif hocomoco__ELK1_HUMAN.H11MO.0.B ('ELK1_HUMAN'; q-value = 2.61e-09)	frozenset({'activating', 'weight>90.0%', 'hg38_500bp_up_100bp_down_full_tx_v10_clust.genes_vs_motifs.rankings'})	[('SNRPB', 1.882272061107616), ('SLC25A46', 15.137113709191858), ('SUPT4H1', 1.7909914843068075), ('SLX4', 2.0613947487498705), ('GOLGA3', 3.894199325218985), ('C14orf119', 1.9739661499275665), ('SCOC', 2.595553985925362), ('RPL27', 1.971442811759564), ('RAB11A', 1.5504313971321562), ('UBXN2B', 3.0727352653112434), ('ACOT8', 3.1576923937091426), ('PTRH2', 3.800038692641763), ('DNAJB6', 2.95504493…	3920
ELK1	taipale_tf_pairs__ETV2_FOXO6_RCCGGATGTTKWN_CAP	0.0659437	3.52504	1.51688e-09	1	gene is annotated for similar motif taipale_tf_pairs__FOXO1_ELK1_RSCGGATGTTRTN_CAP ('FOXO1 [Fox] - ELK1 [ETS]'; q-value = 1.52e-09)	frozenset({'activating', 'weight>90.0%', 'hg38_500bp_up_100bp_down_full_tx_v10_clust.genes_vs_motifs.rankings'})	[('WDR77', 1.9048081957157887), ('MYEF2', 1.750102068751994), ('SMG7', 2.3425041423914115), ('NFYC', 7.348243501884587), ('PRDX1', 4.210575702857426), ('AGL', 6.793624337870994), ('ATF2', 2.146502168820985), ('KIAA1524', 1.5400330280389976), ('DSE', 1.551883563211875), ('DRG1', 3.958567640666739), ('PTRH2', 3.800038692641763), ('AKAP8L', 7.982126330603648), ('WARS2', 1.9901998283971456), ('MTHFD1…	612
ELK1	taipale_tf_pairs__ETV5_FOXI1_RSCGGATGTTGN_CAP	0.068664	3.78375	1.27263e-09	1	gene is annotated for similar motif taipale_tf_pairs__FOXO1_ELK1_RSCGGATGTTRTN_CAP ('FOXO1 [Fox] - ELK1 [ETS]'; q-value = 1.27e-09)	frozenset({'activating', 'weight>90.0%', 'hg38_500bp_up_100bp_down_full_tx_v10_clust.genes_vs_motifs.rankings'})	[('SUPT4H1', 1.7909914843068075), ('RAB11A', 1.5504313971321562), ('GOLGA3', 3.894199325218985), ('RPLP2', 2.7221889143942635), ('IFIH1', 1.675842798214191), ('MMP7', 3.140711877335921), ('GATA2-AS1', 4.320980704092369), ('IL17C', 2.238461849789368), ('DNAJB6', 2.955044936672055), ('SCOC', 2.595553985925362), ('DSE', 1.551883563211875), ('THAP4', 4.664998494658575), ('RPL27', 1.971442811759564), …	890
ELK1	tfdimers__MD00204	0.0628053	3.22655	1.83065e-10	1	gene is annotated for similar motif tfdimers__MD00018 ('M00971_forward_8_M00980_forward dimer: Ets / TBP'; q-value = 1.83e-10)	frozenset({'activating', 'weight>90.0%', 'hg38_500bp_up_100bp_down_full_tx_v10_clust.genes_vs_motifs.rankings'})	[('SUPT4H1', 1.7909914843068075), ('SNRPB', 1.882272061107616), ('GOLGA3', 3.894199325218985), ('UBXN1', 2.4356729472151564), ('SLC25A46', 15.137113709191858), ('C19orf25', 2.67746316125574), ('DNAJB6', 2.955044936672055), ('GAPDH', 2.4870128036455887), ('RPL27', 1.971442811759564), ('MGAT1', 1.8301711413026165), ('PACSIN2', 8.59923648644342), ('MRPL16', 6.421796354276225), ('SPATA5', 4.174641254…	2294
ELK1	taipale_tf_pairs__ERF_FOXI1_RSCGGATGTTKWN_CAP_repr	0.0722613	4.12588	1.73025e-10	1	gene is annotated for similar motif taipale_tf_pairs__FOXO1_ELK1_RSCGGATGTTRTN_CAP ('FOXO1 [Fox] - ELK1 [ETS]'; q-value = 1.73e-10)	frozenset({'activating', 'weight>90.0%', 'hg38_500bp_up_100bp_down_full_tx_v10_clust.genes_vs_motifs.rankings'})	[('SUPT4H1', 1.7909914843068075), ('SNRPB', 1.882272061107616), ('SLC25A46', 15.137113709191858), ('GOLGA3', 3.894199325218985), ('MGAT1', 1.8301711413026165), ('RPL27', 1.971442811759564), ('C14orf119', 1.9739661499275665), ('SLX4', 2.0613947487498705), ('RAB11A', 1.5504313971321562), ('C19orf25', 2.67746316125574), ('ACOT8', 3.1576923937091426), ('SCOC', 2.595553985925362), ('RPLP2', 2.72218891…	3109
ELK1	taipale_tf_pairs__ETV5_HOXA2_RSCGGWAATKR_CAP	0.0637084	3.31244	5.55359e-11	1	motif similar to taipale_tf_pairs__ELK1_EVX1_RSCGGWANNNNYMATTA_CAP_repr ('ELK1 [ETS] - EVX1 [Homeo]'; q-value = 5.55e-11) which is directly annotated	frozenset({'activating', 'weight>90.0%', 'hg38_500bp_up_100bp_down_full_tx_v10_clust.genes_vs_motifs.rankings'})	[('SUPT4H1', 1.7909914843068075), ('IFIH1', 1.675842798214191), ('SNRPB', 1.882272061107616), ('C14orf119', 1.9739661499275665), ('FDPS', 3.7238740876636713), ('ATP5G2', 2.176855249429812), ('SLC25A46', 15.137113709191858), ('ZBED9', 1.6439720937200226), ('MMP7', 3.140711877335921), ('ARHGEF6', 1.6563271429993167), ('THAP4', 4.664998494658575), ('ACOT8', 3.1576923937091426), ('SPICE1', 5.59340693…	1650
ELK1	tfdimers__MD00215	0.0606773	3.02416	3.12135e-11	1	gene is annotated for similar motif tfdimers__MD00018 ('M00971_forward_8_M00980_forward dimer: Ets / TBP'; q-value = 3.12e-11)	frozenset({'activating', 'weight>90.0%', 'hg38_500bp_up_100bp_down_full_tx_v10_clust.genes_vs_motifs.rankings'})	[('SUPT4H1', 1.7909914843068075), ('SNRPB', 1.882272061107616), ('GOLGA3', 3.894199325218985), ('MRPL16', 6.421796354276225), ('BABAM1', 1.6048329300906294), ('GAPDH', 2.4870128036455887), ('SCOC', 2.595553985925362), ('DNAJB6', 2.955044936672055), ('MGAT1', 1.8301711413026165), ('KIAA0930', 1.587584456298056), ('UBXN1', 2.4356729472151564), ('SPATA5', 4.174641254412037), ('C19orf25', 2.677463161…	3710
ELK1	metacluster_166.4	0.0622798	3.17657	0	1	gene is directly annotated	frozenset({'activating', 'weight>90.0%', 'hg38_500bp_up_100bp_down_full_tx_v10_clust.genes_vs_motifs.rankings'})	[('SUPT4H1', 1.7909914843068075), ('SNRPB', 1.882272061107616), ('SLC25A46', 15.137113709191858), ('GOLGA3', 3.894199325218985), ('GAPDH', 2.4870128036455887), ('MRPL16', 6.421796354276225), ('C19orf25', 2.67746316125574), ('WAC', 2.345294257975698), ('DNAJB6', 2.955044936672055), ('SPATA5', 4.174641254412037), ('PACSIN2', 8.59923648644342), ('KIAA0930', 1.587584456298056), ('MGAT1', 1.8301711413…	833
ELK1	metacluster_191.3	0.0620429	3.15404	0	1	gene is directly annotated	frozenset({'activating', 'weight>90.0%', 'hg38_500bp_up_100bp_down_full_tx_v10_clust.genes_vs_motifs.rankings'})	[('SUPT4H1', 1.7909914843068075), ('GOLGA3', 3.894199325218985), ('SNRPB', 1.882272061107616), ('MGAT1', 1.8301711413026165), ('SLC25A46', 15.137113709191858), ('UBXN1', 2.4356729472151564), ('MRPL16', 6.421796354276225), ('GAPDH', 2.4870128036455887), ('SCOC', 2.595553985925362), ('DNAJB6', 2.955044936672055), ('BABAM1', 1.6048329300906294), ('RPL27', 1.971442811759564), ('C19orf25', 2.677463161…	2792
ELK1	metacluster_35.5	0.061299	3.08329	0	1	gene is directly annotated	frozenset({'activating', 'weight>90.0%', 'hg38_500bp_up_100bp_down_full_tx_v10_clust.genes_vs_motifs.rankings'})	[('SNRPB', 1.882272061107616), ('RPL27', 1.971442811759564), ('GOLGA3', 3.894199325218985), ('DNAJB6', 2.955044936672055), ('SUPT4H1', 1.7909914843068075), ('RPS16', 1.5693109126356333), ('MGAT1', 1.8301711413026165), ('PACSIN2', 8.59923648644342), ('C14orf119', 1.9739661499275665), ('WAS', 2.2973812401339666), ('RAB11A', 1.5504313971321562), ('MRPL16', 6.421796354276225), ('TAF5', 2.258846438981…	4689
ELK1	taipale_tf_pairs__FOXO1_ELK1_RSCGGATGTTRTN_CAP	0.064852	3.4212	0	1	gene is directly annotated	frozenset({'activating', 'weight>90.0%', 'hg38_500bp_up_100bp_down_full_tx_v10_clust.genes_vs_motifs.rankings'})	[('SUPT4H1', 1.7909914843068075), ('SNRPB', 1.882272061107616), ('SLC25A46', 15.137113709191858), ('MRPL16', 6.421796354276225), ('GOLGA3', 3.894199325218985), ('UBXN1', 2.4356729472151564), ('BABAM1', 1.6048329300906294), ('DNAJB6', 2.955044936672055), ('SPATA5', 4.174641254412037), ('WAC', 2.345294257975698), ('GAPDH', 2.4870128036455887), ('C19orf25', 2.67746316125574), ('LOC101929541', 3.7861…	831
ELK1	taipale_tf_pairs__HOXB2_ELK1_TAATKRCCGGAAGNN_CAP_repr	0.0633309	3.27653	0	1	gene is directly annotated	frozenset({'activating', 'weight>90.0%', 'hg38_500bp_up_100bp_down_full_tx_v10_clust.genes_vs_motifs.rankings'})	[('SUPT4H1', 1.7909914843068075), ('SNRPB', 1.882272061107616), ('SLC25A46', 15.137113709191858), ('GOLGA3', 3.894199325218985), ('SCOC', 2.595553985925362), ('RPL27', 1.971442811759564), ('MGAT1', 1.8301711413026165), ('MRPL16', 6.421796354276225), ('PACSIN2', 8.59923648644342), ('C19orf25', 2.67746316125574), ('RAB11A', 1.5504313971321562), ('DNAJB6', 2.955044936672055), ('ACOT8', 3.15769239370…	4206
ELK3	hdpi__ETV4	0.0509794	3.22986	7.44996e-06	1	gene is annotated for similar motif taipale_cyt_meth__ELK3_NACCGGAAGTN_eDBD_meth ('ELK3 [ETS, CpG-meth]'; q-value = 7.45e-06)	frozenset({'activating', 'weight>90.0%', 'hg38_500bp_up_100bp_down_full_tx_v10_clust.genes_vs_motifs.rankings'})	[('TMEM237', 2.108631675397308), ('PRNP', 1.5224352171124067), ('PHACTR2', 2.695878453087629), ('PALLD', 4.969236538100116), ('MON2', 8.922736450711799), ('SSH2', 1.5701166380184848), ('FIP1L1', 2.9788049255916973), ('DIS3L', 16.961410513548447), ('TPD52', 3.2020772536820763), ('BRD2', 4.977205952001908), ('RABAC1', 4.983347121428578), ('GNG5', 3.33749803925054), ('DNAJC10', 5.542110645102983), (…	405
ELK3	jaspar__MA1708.1	0.058247	4.31305	7.0734e-06	1	gene is annotated for similar motif taipale_cyt_meth__ELK3_NACCGGAAGTN_eDBD_meth ('ELK3 [ETS, CpG-meth]'; q-value = 7.07e-06)	frozenset({'activating', 'weight>90.0%', 'hg38_500bp_up_100bp_down_full_tx_v10_clust.genes_vs_motifs.rankings'})	[('ZNF384', 29.44904542289829), ('FKBP1A', 2.763002942113628), ('C17orf62', 1.747289057843801), ('TIMM23', 3.742501457194713), ('SLIRP', 2.7789896366104347), ('TAF7', 2.37898335681605), ('COPS5', 3.443824198369618), ('CPSF7', 2.616900358848251), ('NSUN5', 1.8682457556986003), ('NELFE', 2.586622247375544), ('KRR1', 3.8460327832597097), ('ARPC4', 1.5635573403860714), ('LRRFIP1', 4.830032877200398),…	4846
ELK3	taipale_tf_pairs__HOXB2_ELF1_TAATKRNNNNGGAAGTN_CAP_repr	0.0544564	3.74809	6.1634e-06	1	gene is annotated for similar motif taipale_cyt_meth__ELK3_NACCGGAAGTN_eDBD_meth ('ELK3 [ETS, CpG-meth]'; q-value = 6.16e-06)	frozenset({'activating', 'weight>90.0%', 'hg38_500bp_up_100bp_down_full_tx_v10_clust.genes_vs_motifs.rankings'})	[('FKBP1A', 2.763002942113628), ('ZNF384', 29.44904542289829), ('TAF7', 2.37898335681605), ('TIMM23', 3.742501457194713), ('C17orf62', 1.747289057843801), ('ARPC4', 1.5635573403860714), ('TMF1', 2.875248413530958), ('SLIRP', 2.7789896366104347), ('UTP14A', 4.743750669109536), ('COPS5', 3.443824198369618), ('NSUN5', 1.8682457556986003), ('CPSF7', 2.616900358848251), ('HNRNPUL1', 7.222208812937231)…	4241
ELK3	metacluster_183.4	0.0585552	4.35899	5.13382e-06	1	gene is annotated for similar motif taipale_cyt_meth__ELK3_NACCGGAAGTN_eDBD_meth ('ELK3 [ETS, CpG-meth]'; q-value = 5.13e-06)	frozenset({'activating', 'weight>90.0%', 'hg38_500bp_up_100bp_down_full_tx_v10_clust.genes_vs_motifs.rankings'})	[('ZNF384', 29.44904542289829), ('C17orf62', 1.747289057843801), ('NELFE', 2.586622247375544), ('TMEM33', 1.974598943146413), ('POLDIP2', 2.693289840442809), ('GTPBP4', 1.894364242389966), ('ARPC4', 1.5635573403860714), ('SETX', 1.89662261379852), ('ARPC2', 4.99647728363573), ('UTP3', 16.225041390739715), ('VPS4B', 1.7169399444118123), ('CHMP1A', 1.7483641279254991), ('AGPAT3', 31.079808830586707…	3599
ELK3	jaspar__MA1483.2	0.0538783	3.66193	8.21638e-07	1	motif similar to taipale_cyt_meth__ELK3_NACCGGAAGTN_FL_meth_repr ('ELK3 [ETS, CpG-meth]'; q-value = 8.22e-07) which is directly annotated	frozenset({'activating', 'weight>90.0%', 'hg38_500bp_up_100bp_down_full_tx_v10_clust.genes_vs_motifs.rankings'})	[('C17orf62', 1.747289057843801), ('ZNF384', 29.44904542289829), ('ARFIP1', 2.304173341000112), ('CPSF7', 2.616900358848251), ('NELFE', 2.586622247375544), ('TMEM33', 1.974598943146413), ('SLC38A10', 1.8686207464343467), ('SDAD1', 20.40900381012416), ('SLIRP', 2.7789896366104347), ('WAS', 4.575764586655452), ('ZRANB2', 7.420008278844457), ('SLC22A15', 3.28396979470099), ('TIMM23', 3.7425014571947…	4971
ELK3	taipale_tf_pairs__ETV2_SOX15_RSCGGAANNNNNNYWTTGT_CAP_repr	0.0530517	3.53873	3.53308e-07	1	motif similar to taipale_cyt_meth__ELK3_NACCGGAAGTN_eDBD_meth ('ELK3 [ETS, CpG-meth]'; q-value = 3.53e-07) which is directly annotated	frozenset({'activating', 'weight>90.0%', 'hg38_500bp_up_100bp_down_full_tx_v10_clust.genes_vs_motifs.rankings'})	[('CD33', 4.325617604518319), ('RNASE6', 4.381046575777522), ('CTBP2', 4.998371788677009), ('FXYD5', 11.815852600064275), ('WAS', 4.575764586655452), ('SLC22A15', 3.28396979470099), ('FAM49B', 2.308084747951902), ('NBR1', 7.188104998648407), ('APOBR', 1.6155641298330197), ('MYL12A', 1.5496943592996113), ('CKAP2', 1.8783041032094805), ('RLIM', 2.715058958391948), ('CCL23', 19.777192968209143), ('P…	1728
ELK3	metacluster_183.3	0.0524331	3.44653	1.59683e-07	0.919315	motif similar to cisbp__M01481 ('ETV3L[gene ID: ENSG00000253831 species: Homo sapiens TF status: inferred TF family: Ets DBDs: Ets]; Elk3[gene ID: ENSMUSG00000008398 species: Mus musculus TF status: direct TF family: Ets DBDs: Ets]; Erf[gene ID: ENSMUSG00000040857 species: Mus musculus TF status: inferred TF family: Ets DBDs: Ets]'; q-value = 1.6e-07) which is annotated for orthologous gene ENSMU…	frozenset({'activating', 'weight>90.0%', 'hg38_500bp_up_100bp_down_full_tx_v10_clust.genes_vs_motifs.rankings'})	[('ZNF384', 29.44904542289829), ('TMEM33', 1.974598943146413), ('ARPC2', 4.99647728363573), ('NELFE', 2.586622247375544), ('SUMO1', 3.3124851074148234), ('ZRANB2', 7.420008278844457), ('WDR55', 1.8987074825733692), ('ARFIP1', 2.304173341000112), ('C17orf62', 1.747289057843801), ('TXN2', 1.6816154431979795), ('SLC38A10', 1.8686207464343467), ('CPSF7', 2.616900358848251), ('CLTC', 5.002481479348804…	2575
ELK3	taipale_tf_pairs__ETS2_RCCGGAAGTG_HT	0.0535946	3.61964	4.18693e-08	1	gene is annotated for similar motif taipale_cyt_meth__ELK3_NACCGGAAGTN_eDBD ('ELK3 [ETS]'; q-value = 4.19e-08)	frozenset({'activating', 'weight>90.0%', 'hg38_500bp_up_100bp_down_full_tx_v10_clust.genes_vs_motifs.rankings'})	[('ZNF384', 29.44904542289829), ('FKBP1A', 2.763002942113628), ('POLDIP2', 2.693289840442809), ('C17orf62', 1.747289057843801), ('NELFE', 2.586622247375544), ('NORAD', 4.392723591661536), ('ARFIP1', 2.304173341000112), ('CHMP1A', 1.7483641279254991), ('SETX', 1.89662261379852), ('TIMM23', 3.742501457194713), ('ARPC2', 4.99647728363573), ('NSUN5', 1.8682457556986003), ('CPSF7', 2.616900358848251),…	1635
ELK3	metacluster_166.2	0.0528075	3.50233	1.61547e-08	1	gene is annotated for similar motif taipale_cyt_meth__ELK3_NACCGGAAGTN_eDBD ('ELK3 [ETS]'; q-value = 1.62e-08)	frozenset({'activating', 'weight>90.0%', 'hg38_500bp_up_100bp_down_full_tx_v10_clust.genes_vs_motifs.rankings'})	[('ZNF384', 29.44904542289829), ('C17orf62', 1.747289057843801), ('FKBP1A', 2.763002942113628), ('POLDIP2', 2.693289840442809), ('NELFE', 2.586622247375544), ('NSUN5', 1.8682457556986003), ('CHMP1A', 1.7483641279254991), ('ARFIP1', 2.304173341000112), ('TMEM33', 1.974598943146413), ('RNASE6', 4.381046575777522), ('FXYD5', 11.815852600064275), ('SFT2D1', 1.8983722400041168), ('RACGAP1', 3.50160314…	3722
ELK3	metacluster_183.2	0.0500313	3.08854	1.30732e-08	1	motif similar to taipale_cyt_meth__ELK3_NACCGGAAGTN_eDBD_meth ('ELK3 [ETS, CpG-meth]'; q-value = 1.31e-08) which is directly annotated	frozenset({'activating', 'weight>90.0%', 'hg38_500bp_up_100bp_down_full_tx_v10_clust.genes_vs_motifs.rankings'})	[('ZNF384', 29.44904542289829), ('C17orf62', 1.747289057843801), ('ARFIP1', 2.304173341000112), ('NELFE', 2.586622247375544), ('POLDIP2', 2.693289840442809), ('FKBP1A', 2.763002942113628), ('ARPC2', 4.99647728363573), ('TMEM33', 1.974598943146413), ('CPSF7', 2.616900358848251), ('CHMP1A', 1.7483641279254991), ('NORAD', 4.392723591661536), ('WDR55', 1.8987074825733692), ('TIMM23', 3.74250145719471…	2998
ELK3	metacluster_167.5	0.0620524	4.88023	8.57631e-09	1	motif similar to tfdimers__MD00044 ('M00971_forward_6_M01797_reverse dimer: Ets / SIRT6'; q-value = 8.58e-09) which is directly annotated	frozenset({'activating', 'weight>90.0%', 'hg38_500bp_up_100bp_down_full_tx_v10_clust.genes_vs_motifs.rankings'})	[('CTBP2', 4.998371788677009), ('PDLIM2', 1.6514746474449322), ('PATZ1', 2.275112372697471), ('ACTB', 7.767100079307106), ('SLC22A15', 3.28396979470099), ('CD53', 10.514139169893738), ('ERBIN', 6.300610236993083), ('SYK', 3.5894354992045225), ('HCLS1', 2.612844602254336), ('FAM49B', 2.308084747951902), ('LOC145474', 1.764405842667348), ('SUMO1', 3.3124851074148234), ('WAS', 4.575764586655452), ('…	3089
ELK3	taipale_tf_pairs__ETV2_RFX5_NNNTTCCGSNNNNGCAACNN_CAP_repr	0.0527531	3.49422	6.62315e-10	1	motif similar to taipale_cyt_meth__ELK3_NACCGGAAGTN_eDBD_meth ('ELK3 [ETS, CpG-meth]'; q-value = 6.62e-10) which is directly annotated	frozenset({'activating', 'weight>90.0%', 'hg38_500bp_up_100bp_down_full_tx_v10_clust.genes_vs_motifs.rankings'})	[('ZNF384', 29.44904542289829), ('CTBP2', 4.998371788677009), ('PDLIM2', 1.6514746474449322), ('TMEM33', 1.974598943146413), ('YWHAB', 1.7663909844520604), ('HCLS1', 2.612844602254336), ('SETX', 1.89662261379852), ('C17orf62', 1.747289057843801), ('SUMO1', 3.3124851074148234), ('TNFSF13', 5.499736242896628), ('RNASE6', 4.381046575777522), ('CCL23', 19.777192968209143), ('NYNRIN', 5.08805155749813…	4549
ELK3	tfdimers__MD00131	0.0505347	3.16357	1.29682e-11	1	motif similar to tfdimers__MD00044 ('M00971_forward_6_M01797_reverse dimer: Ets / SIRT6'; q-value = 1.3e-11) which is directly annotated	frozenset({'activating', 'weight>90.0%', 'hg38_500bp_up_100bp_down_full_tx_v10_clust.genes_vs_motifs.rankings'})	[('ZNF384', 29.44904542289829), ('C17orf62', 1.747289057843801), ('ERBIN', 6.300610236993083), ('SETX', 1.89662261379852), ('CTBP2', 4.998371788677009), ('UTP3', 16.225041390739715), ('FXYD5', 11.815852600064275), ('TMEM33', 1.974598943146413), ('CARD9', 4.353544060708189), ('RNASE6', 4.381046575777522), ('HCLS1', 2.612844602254336), ('WAS', 4.575764586655452), ('LRRFIP1', 4.830032877200398), ('C…	2981
ELK3	taipale_tf_pairs__FOXO1_ETV4_RCCGGAWGTKKN_CAP	0.0523617	3.43588	1.86301e-15	1	motif similar to taipale_tf_pairs__FOXO1_ELK3_RCCGGAWGTKKW_CAP ('FOXO1 [Fox] - ELK3 [ETS]'; q-value = 1.86e-15) which is directly annotated	frozenset({'activating', 'weight>90.0%', 'hg38_500bp_up_100bp_down_full_tx_v10_clust.genes_vs_motifs.rankings'})	[('ZNF384', 29.44904542289829), ('C17orf62', 1.747289057843801), ('SETX', 1.89662261379852), ('FKBP1A', 2.763002942113628), ('FXYD5', 11.815852600064275), ('LRRFIP1', 4.830032877200398), ('TMEM33', 1.974598943146413), ('UTP3', 16.225041390739715), ('CTBP2', 4.998371788677009), ('UTP14A', 4.743750669109536), ('ARPC2', 4.99647728363573), ('TIMM23', 3.742501457194713), ('CARD8', 1.9966331283610737),…	3353
ELK3	metacluster_138.2	0.0564167	4.04026	0	1	gene is directly annotated	frozenset({'activating', 'weight>90.0%', 'hg38_500bp_up_100bp_down_full_tx_v10_clust.genes_vs_motifs.rankings'})	[('ZNF384', 29.44904542289829), ('C17orf62', 1.747289057843801), ('POLDIP2', 2.693289840442809), ('ARFIP1', 2.304173341000112), ('NELFE', 2.586622247375544), ('FKBP1A', 2.763002942113628), ('NORAD', 4.392723591661536), ('CHMP1A', 1.7483641279254991), ('ARPC2', 4.99647728363573), ('CPSF7', 2.616900358848251), ('TIMM23', 3.742501457194713), ('NSUN5', 1.8682457556986003), ('TMEM33', 1.97459894314641…	4875
ELK3	metacluster_166.4	0.0593306	4.47455	0	1	gene is directly annotated	frozenset({'activating', 'weight>90.0%', 'hg38_500bp_up_100bp_down_full_tx_v10_clust.genes_vs_motifs.rankings'})	[('CARD19', 2.562806305832854), ('MYH9', 3.89731792107002), ('MGAT1', 2.1315739925497432), ('CTSH', 3.823108934269388), ('NUB1', 2.328239903072998), ('LRRFIP1', 4.830032877200398), ('RIT1', 2.0468916238646377), ('PJA2', 2.0039518568841688), ('LMNB1', 1.8824189277626544), ('ANAPC4', 2.324806932190256), ('IQGAP1', 7.537811355895394), ('SPCS3', 1.7015902984770284), ('CAST', 5.993839524705021), ('POL…	3859
ELK3	metacluster_191.3	0.0554472	3.89576	0	1	gene is directly annotated	frozenset({'activating', 'weight>90.0%', 'hg38_500bp_up_100bp_down_full_tx_v10_clust.genes_vs_motifs.rankings'})	[('ZNF384', 29.44904542289829), ('C17orf62', 1.747289057843801), ('PDLIM2', 1.6514746474449322), ('TMEM33', 1.974598943146413), ('ARFIP1', 2.304173341000112), ('NELFE', 2.586622247375544), ('WDR55', 1.8987074825733692), ('ARPC2', 4.99647728363573), ('HCLS1', 2.612844602254336), ('POLDIP2', 2.693289840442809), ('ARHGAP30', 1.5206003582915808), ('RNASE6', 4.381046575777522), ('SUMO1', 3.31248510741…	3566
ELK3	metacluster_35.2	0.0632555	5.05954	0	1	gene is directly annotated	frozenset({'activating', 'weight>90.0%', 'hg38_500bp_up_100bp_down_full_tx_v10_clust.genes_vs_motifs.rankings'})	[('ZNF384', 29.44904542289829), ('C17orf62', 1.747289057843801), ('TMEM33', 1.974598943146413), ('ERBIN', 6.300610236993083), ('PDLIM2', 1.6514746474449322), ('SUMO1', 3.3124851074148234), ('CTBP2', 4.998371788677009), ('ARFIP1', 2.304173341000112), ('WDR55', 1.8987074825733692), ('ZRANB2', 7.420008278844457), ('HCLS1', 2.612844602254336), ('SLC22A15', 3.28396979470099), ('SLC38A10', 1.8686207464…	4344
ELK3	metacluster_35.3	0.0566706	4.0781	0	1	gene is directly annotated	frozenset({'activating', 'weight>90.0%', 'hg38_500bp_up_100bp_down_full_tx_v10_clust.genes_vs_motifs.rankings'})	[('IGF2R', 5.186770455018424), ('STX4', 4.09323874574629), ('BLOC1S1', 2.1811117242314757), ('EIF4G1', 1.5734467667684604), ('RASSF2', 7.729855834999571), ('MED28', 10.517791399370603), ('COMMD9', 12.353930614093676), ('AGTRAP', 2.6555328752935643), ('TUG1', 3.4002443652378243), ('GRN', 2.461430489034472), ('GNB2', 3.870313143607453), ('SLC35F6', 3.2504849689189195), ('TCEAL8', 2.1929013350119404…	1253
ERF	swissregulon__hs__ETS2	0.0683698	3.07247	8.59449e-06	1	gene is annotated for similar motif transfac_pro__M08881 ('V$ETSLIKE_Q4: ETSLIKE'; q-value = 8.59e-06)	frozenset({'activating', 'weight>90.0%', 'hg38_500bp_up_100bp_down_full_tx_v10_clust.genes_vs_motifs.rankings'})	[('FOXC2', 1.607472447812368), ('TTL', 5.520489147423808), ('TGIF1', 3.884483979778541), ('FBL', 3.062243986777202), ('ERF', 1.0), ('F2R', 2.405578350953817), ('TICAM2', 5.176677196317875), ('ANKS1A', 5.542920113466437), ('ACSL4', 2.184471218409745), ('KCNAB2', 3.540530324589115), ('DGKZ', 4.952991043533442), ('SULT1A2', 1.702242193130295), ('ACTG1', 1.6810275126707146), ('ZNF697', 3.392717538214…	1044
ETS1	metacluster_2.6	0.0591161	3.21983	1.65781e-07	0.936082	gene is orthologous to ENSMUSG00000032035 in M. musculus (identity = 93%) which is annotated for similar motif dbtfbs__mm_ETS1_representative_N2 ('ETS1 (mouse, representative N2)'; q-value = 1.66e-07)	frozenset({'activating', 'weight>90.0%', 'hg38_500bp_up_100bp_down_full_tx_v10_clust.genes_vs_motifs.rankings'})	[('EZR', 10.12603400007178), ('PLCL2', 1.6680403917744937), ('RPL21', 4.397099071842102), ('ANKH', 2.534451104853835), ('TRABD2A', 11.623255677730665), ('KCNA3', 5.465260879458362), ('TNRC6B', 1.900177825647397), ('CBX6', 3.3159118590753662), ('ARID5B', 4.123666142395243), ('CDKN2AIP', 3.3269130195949868), ('KLF12', 12.35791462520154), ('ZAP70', 10.816027294492775), ('ODF2L', 2.4095841230595263),…	750
ETS1	tfdimers__MD00007	0.0583311	3.12274	1.00005e-07	1	gene is annotated for similar motif tfdimers__MD00018 ('M00971_forward_8_M00980_forward dimer: Ets / TBP'; q-value = 1e-07)	frozenset({'activating', 'weight>90.0%', 'hg38_500bp_up_100bp_down_full_tx_v10_clust.genes_vs_motifs.rankings'})	[('ANXA2R', 1.912982145531728), ('TNRC6B', 1.900177825647397), ('STAT1', 1.7432156417828644), ('SEPT9', 1.6681948617701852), ('ARID5B', 4.123666142395243), ('BANK1', 6.031039045401914), ('KCNA3', 5.465260879458362), ('RBL2', 10.224426501876335), ('UBASH3A', 2.377302821730969), ('CDKN2AIP', 3.3269130195949868), ('EZR', 10.12603400007178), ('MDFIC', 2.0694420052657723), ('TRABD2A', 11.6232556777306…	881
ETS2	metacluster_183.4	0.0527259	3.87814	9.86202e-06	1	motif similar to transfac_pro__M07379 ('V$ETS2_Q4: c-Ets-2'; q-value = 9.86e-06) which is directly annotated	frozenset({'activating', 'weight>90.0%', 'hg38_500bp_up_100bp_down_full_tx_v10_clust.genes_vs_motifs.rankings'})	[('TEX10', 3.3916276908584635), ('PRKAR1A', 2.0452445338580705), ('HTATSF1', 11.082172343834808), ('SOCS2', 19.542537177933934), ('ZNF618', 1.8164651849704492), ('DDX6', 7.3037231214719744), ('NOSIP', 2.4119474998209167), ('LMNB1', 1.895104315610832), ('MTIF3', 7.868263472003751), ('TUBB6', 2.1031510421034767), ('RTN4', 8.395124793082115), ('MAPK1IP1L', 2.460279785762164), ('GNAI1', 8.98509527386…	3383
ETS2	taipale_tf_pairs__FOXO1_ETV1_RCCGGAWGTKKN_CAP	0.0481399	3.04622	8.69327e-06	0.916844	gene is orthologous to ENSMUSG00000022895 in M. musculus (identity = 91%) which is annotated for similar motif transfac_pro__M01989 ('V$CETS2_01: Ets2 (c-ets-2)'; q-value = 8.69e-06)	frozenset({'activating', 'weight>90.0%', 'hg38_500bp_up_100bp_down_full_tx_v10_clust.genes_vs_motifs.rankings'})	[('FKBP1A', 12.520824985877049), ('NOSIP', 2.4119474998209167), ('TP53RK', 1.998273606055848), ('C17orf62', 2.642954838952581), ('ING4', 2.0430586907604225), ('MRPS22', 1.7053458731762696), ('UBL7', 2.8876769436975707), ('TADA3', 6.923741263757141), ('SLC25A11', 1.6096856060168216), ('TNPO3', 1.920777880712624), ('TAF7', 9.27816171723885), ('MARK2', 5.951030240617569), ('MDM4', 3.813015109856292)…	4865
ETS2	jaspar__MA1483.2	0.0527935	3.8904	4.19804e-06	1	motif similar to taipale_tf_pairs__ETS2_RCCGGAAGTG_HT ('ETS2 [ETS]'; q-value = 4.2e-06) which is directly annotated	frozenset({'activating', 'weight>90.0%', 'hg38_500bp_up_100bp_down_full_tx_v10_clust.genes_vs_motifs.rankings'})	[('FKBP1A', 12.520824985877049), ('TP53RK', 1.998273606055848), ('ING4', 2.0430586907604225), ('NOSIP', 2.4119474998209167), ('MRPS22', 1.7053458731762696), ('TADA3', 6.923741263757141), ('TAF7', 9.27816171723885), ('C17orf62', 2.642954838952581), ('ARPC3', 8.913223827359559), ('UBL7', 2.8876769436975707), ('MARK2', 5.951030240617569), ('TTC14', 1.583883986902786), ('ARPC4', 2.538602120047331), (…	4447
ETS2	metacluster_183.3	0.0545892	4.21615	7.74126e-07	0.916844	gene is orthologous to ENSMUSG00000022895 in M. musculus (identity = 91%) which is annotated for similar motif transfac_pro__M01989 ('V$CETS2_01: Ets2 (c-ets-2)'; q-value = 7.74e-07)	frozenset({'activating', 'weight>90.0%', 'hg38_500bp_up_100bp_down_full_tx_v10_clust.genes_vs_motifs.rankings'})	[('ING4', 2.0430586907604225), ('C17orf62', 2.642954838952581), ('NOSIP', 2.4119474998209167), ('RPL28', 2.3786756601722563), ('TADA3', 6.923741263757141), ('SEC14L1', 1.6400816063914634), ('FAM32A', 3.2691879645970303), ('GTPBP4', 1.5840324765108866), ('ARPC4', 2.538602120047331), ('MRPS22', 1.7053458731762696), ('ACAA1', 2.231692636513215), ('CAMK1D', 1.5621818624629715), ('GATAD1', 1.789715655…	4998
ETS2	metacluster_191.2	0.0503936	3.45505	7.66509e-07	1	motif similar to taipale_tf_pairs__ETS2_RCCGGAAGTG_HT ('ETS2 [ETS]'; q-value = 7.67e-07) which is directly annotated	frozenset({'activating', 'weight>90.0%', 'hg38_500bp_up_100bp_down_full_tx_v10_clust.genes_vs_motifs.rankings'})	[('PRKAR1A', 2.0452445338580705), ('ACAP2', 9.52796380113519), ('ETFB', 3.819071260054207), ('SLC25A11', 1.6096856060168216), ('PDCD10', 7.389912691594421), ('PPP1R12A', 3.2659170352358067), ('C17orf62', 2.642954838952581), ('GTF2A2', 6.814900095988915), ('BAG4', 2.0710823456315337), ('BEX2', 1.6046276535048347), ('MRPS22', 1.7053458731762696), ('UPP1', 3.427173058309086), ('CTBP2', 3.40716075420…	4901
ETS2	metacluster_35.3	0.051768	3.70437	6.8943e-08	1	motif similar to transfac_pro__M08881 ('V$ETSLIKE_Q4: ETSLIKE'; q-value = 6.89e-08) which is directly annotated	frozenset({'activating', 'weight>90.0%', 'hg38_500bp_up_100bp_down_full_tx_v10_clust.genes_vs_motifs.rankings'})	[('PRKCSH', 2.09722985495943), ('AP3D1', 3.204323644162853), ('C1orf174', 2.541160324656336), ('DAXX', 7.796984939428545), ('CYB5R3', 7.973245759701473), ('FUZ', 2.3825024480539065), ('ZNF507', 1.647501544086254), ('GNAI2', 8.080631890389375), ('NAA15', 6.404735781646473), ('CHTOP', 2.922973077763038), ('ATP6V0C', 5.93327042116545), ('SYNCRIP', 1.65152680524286), ('AES', 4.5525785399217416), ('KD…	1073
ETS2	metacluster_167.5	0.0501529	3.41138	1.03535e-10	1	motif similar to tfdimers__MD00145 ('M00771_forward_11_M01705_forward dimer: Ets / TCF-4'; q-value = 1.04e-10) which is directly annotated	frozenset({'activating', 'weight>90.0%', 'hg38_500bp_up_100bp_down_full_tx_v10_clust.genes_vs_motifs.rankings'})	[('RLIM', 1.5397971107534658), ('BEX3', 4.385795401690989), ('RPRD2', 2.634658211802931), ('PPP1R21', 2.326073794874), ('PRKCSH', 2.09722985495943), ('LUC7L3', 11.587196059566995), ('ATP6V0C', 5.93327042116545), ('PFKP', 12.3777641833311), ('SLX4IP', 4.3242680431759775), ('C1orf174', 2.541160324656336), ('PDIA3', 1.902465639701669), ('PRKAR1A', 2.0452445338580705), ('MIOS', 2.511098091747967), ('…	1557
ETS2	metacluster_166.4	0.0534581	4.01097	2.33385e-11	1	motif similar to transfac_pro__M02064 ('V$CETS2_02: c-ets-2'; q-value = 2.33e-11) which is directly annotated	frozenset({'activating', 'weight>90.0%', 'hg38_500bp_up_100bp_down_full_tx_v10_clust.genes_vs_motifs.rankings'})	[('PRKCSH', 2.09722985495943), ('AP3D1', 3.204323644162853), ('AES', 4.5525785399217416), ('C1orf174', 2.541160324656336), ('FUZ', 2.3825024480539065), ('ZNF507', 1.647501544086254), ('CYB5R3', 7.973245759701473), ('TAPT1', 8.492881687432254), ('GNAI2', 8.080631890389375), ('NET1', 1.92844887278665), ('EIF4G1', 2.4235422066708185), ('HNRNPUL1', 9.789269952705656), ('RBM19', 1.628391683135184), ('…	747
ETS2	metacluster_166.2	0.0525625	3.8485	4.7424e-14	1	motif similar to taipale_cyt_meth__ETS2_NACCGGANNNNNNTCCGGTN_FL ('ETS2 [ETS]'; q-value = 4.74e-14) which is directly annotated	frozenset({'activating', 'weight>90.0%', 'hg38_500bp_up_100bp_down_full_tx_v10_clust.genes_vs_motifs.rankings'})	[('C17orf62', 2.642954838952581), ('TTC14', 1.583883986902786), ('NOSIP', 2.4119474998209167), ('FAM32A', 3.2691879645970303), ('TSG101', 5.954147214510533), ('CPSF7', 1.8275459449558855), ('CHFR', 5.165678020113313), ('TRAPPC1', 2.967667998386515), ('TADA3', 6.923741263757141), ('TIMM10', 1.6362641165411362), ('TIMMDC1', 3.495260502108192), ('FIBP', 7.368291434492831), ('TAF1', 1.678159742555534…	4716
ETS2	metacluster_138.2	0.052108	3.76606	0	1	gene is directly annotated	frozenset({'activating', 'weight>90.0%', 'hg38_500bp_up_100bp_down_full_tx_v10_clust.genes_vs_motifs.rankings'})	[('ING4', 2.0430586907604225), ('NOSIP', 2.4119474998209167), ('FAM32A', 3.2691879645970303), ('ARPC2', 19.0058675321688), ('PPP1R11', 1.546576411519418), ('RBM3', 1.572306292742324), ('SEC14L1', 1.6400816063914634), ('TSG101', 5.954147214510533), ('TTC14', 1.583883986902786), ('TNPO3', 1.920777880712624), ('ARPC3', 8.913223827359559), ('MRPS22', 1.7053458731762696), ('ARHGAP1', 2.345194082126989…	4561
ETS2	metacluster_183.2	0.0499422	3.37317	0	1	gene is directly annotated	frozenset({'activating', 'weight>90.0%', 'hg38_500bp_up_100bp_down_full_tx_v10_clust.genes_vs_motifs.rankings'})	[('GRSF1', 3.076773834544502), ('ING4', 2.0430586907604225), ('MYH9', 5.429452912871363), ('SPECC1', 5.950448027325858), ('NT5DC3', 1.7681815279705937), ('GNPNAT1', 1.816225016312241), ('STOM', 1.5515904387824166), ('CAP1', 25.94504863393004), ('CHTOP', 2.922973077763038), ('NUB1', 6.590474635346801), ('ANKRD12', 2.551315346722888), ('MRPL16', 2.8906122269743872), ('PPP1CA', 2.8962443880901207), …	3981
ETS2	metacluster_191.3	0.0527277	3.87846	0	1	gene is directly annotated	frozenset({'activating', 'weight>90.0%', 'hg38_500bp_up_100bp_down_full_tx_v10_clust.genes_vs_motifs.rankings'})	[('NOSIP', 2.4119474998209167), ('ING4', 2.0430586907604225), ('FKBP1A', 12.520824985877049), ('MAGED1', 4.008751610676063), ('GATAD1', 1.7897156559764622), ('C17orf62', 2.642954838952581), ('LUC7L2', 5.5060615973599925), ('MRPS22', 1.7053458731762696), ('ARPC3', 8.913223827359559), ('FAM32A', 3.2691879645970303), ('MARK2', 5.951030240617569), ('TSG101', 5.954147214510533), ('MDM4', 3.81301510985…	4823
ETS2	metacluster_35.2	0.0545755	4.21367	0	1	gene is directly annotated	frozenset({'activating', 'weight>90.0%', 'hg38_500bp_up_100bp_down_full_tx_v10_clust.genes_vs_motifs.rankings'})	[('CWC22', 5.068843190455196), ('CHTOP', 2.922973077763038), ('ATP6V0C', 5.93327042116545), ('SYNCRIP', 1.65152680524286), ('THAP4', 2.745698022364163), ('KLC1', 2.7859620640052887), ('NAA15', 6.404735781646473), ('LITAF', 10.472855566546414), ('DOCK1', 2.585122167536372), ('ZNF507', 1.647501544086254), ('TNRC6A', 4.314032722826748), ('SAE1', 2.900608570017189), ('AP3D1', 3.204323644162853), ('CT…	1962
ETS2	metacluster_35.5	0.0493548	3.26662	0	1	gene is directly annotated	frozenset({'activating', 'weight>90.0%', 'hg38_500bp_up_100bp_down_full_tx_v10_clust.genes_vs_motifs.rankings'})	[('C1orf174', 2.541160324656336), ('FUZ', 2.3825024480539065), ('PRKCSH', 2.09722985495943), ('SLX4IP', 4.3242680431759775), ('PPP1R21', 2.326073794874), ('CHTOP', 2.922973077763038), ('TOR1A', 2.2609846739320423), ('PNISR', 7.07030798490876), ('KDM3A', 2.9838648850282024), ('THAP4', 2.745698022364163), ('SEPT7', 1.5341510232541584), ('DAXX', 7.796984939428545), ('BABAM1', 2.1214141788714365), ('…	999
ETS2	taipale_tf_pairs__ETS2_RCCGGAAGTG_HT	0.0506387	3.49951	0	1	gene is directly annotated	frozenset({'activating', 'weight>90.0%', 'hg38_500bp_up_100bp_down_full_tx_v10_clust.genes_vs_motifs.rankings'})	[('C1orf174', 2.541160324656336), ('PRKCSH', 2.09722985495943), ('FUZ', 2.3825024480539065), ('CHTOP', 2.922973077763038), ('PPP1R21', 2.326073794874), ('TOR1A', 2.2609846739320423), ('THAP4', 2.745698022364163), ('SLX4IP', 4.3242680431759775), ('BPTF', 3.531866491698522), ('DAXX', 7.796984939428545), ('KDM3A', 2.9838648850282024), ('RAB7A', 2.165102505074997), ('METTL16', 4.212377599145166), ('U…	762
ETV1	taipale_tf_pairs__ELK1_HOXA1_RCCGGAAGTAATTA_HT	0.0763087	3.09921	3.25196e-06	1	motif similar to taipale_tf_pairs__HOXD12_ETV1_RSCGGAAGTAATAAAN_CAP ('HOXD12 [Homeo] - ETV1 [ETS]'; q-value = 3.25e-06) which is directly annotated	frozenset({'activating', 'weight>90.0%', 'hg38_500bp_up_100bp_down_full_tx_v10_clust.genes_vs_motifs.rankings'})	[('SRBD1', 5.662120419753506), ('FMN1', 1.5256477421617698), ('TIMM10', 2.2329612376208403), ('FBXW7', 4.078203436724197), ('IL32', 3.648374136544708), ('NXT2', 4.317786597085407)]	285
ETV1	taipale_tf_pairs__E2F1_ELK1_SGCGCNNNNNNNNNNNCGGAAGN_CAP_repr	0.0764808	3.11076	1.84323e-06	1	gene is annotated for similar motif taipale_cyt_meth__ETV1_NACMGKAWGTN_FL_meth ('ETV1 [ETS, CpG-meth]'; q-value = 1.84e-06)	frozenset({'activating', 'weight>90.0%', 'hg38_500bp_up_100bp_down_full_tx_v10_clust.genes_vs_motifs.rankings'})	[('EHMT1', 1.863082356854464), ('BHLHA15', 1.82875033252481), ('FMN1', 1.5256477421617698), ('TMEM167B', 6.39896959805644), ('SRBD1', 5.662120419753506), ('NXT2', 4.317786597085407), ('STX18', 6.79354913566524), ('CCDC73', 1.813089529752248), ('NUS1', 4.659652351743871), ('LCK', 2.5279156749590515), ('PMPCB', 1.8939853664725208), ('KIF2A', 1.5756403283010936), ('YIPF5', 2.492150375069929), ('LPCA…	1144
ETV1	taipale_tf_pairs__TEAD4_ETV4_RCCGGAAATRCC_CAP	0.0752845	3.03045	1.38767e-08	1	gene is annotated for similar motif taipale_tf_pairs__TEAD4_ETV1_RSCGGAAATRCM_CAP ('TEAD4 [TEA] - ETV1 [ETS]'; q-value = 1.39e-08)	frozenset({'activating', 'weight>90.0%', 'hg38_500bp_up_100bp_down_full_tx_v10_clust.genes_vs_motifs.rankings'})	[('FKBP11', 1.6629648054697022), ('SLC1A4', 1.6457025576446989), ('LOC105370792', 2.1528237736691307), ('HSP90B2P', 11.332660891537948), ('TXNDC5', 2.3227997636799445), ('MIA3', 2.154343107347373), ('NUS1', 4.659652351743871), ('LCK', 2.5279156749590515), ('FBXW7', 4.078203436724197), ('SEC61B', 3.461532599071796)]	748
ETV1	taipale_tf_pairs__ETV2_SOX15_RSCGGAANNNNNNYWTTGT_CAP_repr	0.0788563	3.27022	7.21224e-10	1	gene is annotated for similar motif transfac_pro__M02065 ('V$ER81_02: ER81'; q-value = 7.21e-10)	frozenset({'activating', 'weight>90.0%', 'hg38_500bp_up_100bp_down_full_tx_v10_clust.genes_vs_motifs.rankings'})	[('FASN', 2.137216219206437), ('TPR', 1.5332916183389), ('FBXW7', 4.078203436724197), ('WDR53', 1.662264611311693), ('MX1', 1.9953502255247184), ('ETS1', 3.045421556806082), ('JAK1', 2.679163231077036), ('MIA3', 2.154343107347373), ('NEXN', 1.629022503510082), ('BIN1', 1.730871152083018), ('LPCAT4', 1.958327845472989), ('FMN1', 1.5256477421617698), ('TXNDC5', 2.3227997636799445), ('IL32', 3.64837…	2415
ETV4	tfdimers__MD00193	0.0816717	3.25417	4.07981e-06	1	motif similar to tfdimers__MD00408 ('M01067_forward_6_M00971_forward dimer: Gfi1 / Ets'; q-value = 4.08e-06) which is directly annotated	frozenset({'activating', 'weight>90.0%', 'hg38_500bp_up_100bp_down_full_tx_v10_clust.genes_vs_motifs.rankings'})	[('ARHGDIA', 2.876200132980956), ('RHEB', 4.006744887403467), ('TRIP6', 2.889433288220108), ('ZNF593', 2.209712979921399), ('THOC1', 1.5537701009229756), ('UBE2T', 1.9859021410573992), ('PSMD3', 1.578970819647217)]	500
ETV4	taipale_tf_pairs__ELK1_TBX21_RAGGTSRNNNNNNNNNNNNNNNNCGGAAGYN_CAP	0.0881171	3.64421	7.76101e-07	1	gene is annotated for similar motif jaspar__MA0764.3 ('ETV4'; q-value = 7.76e-07)	frozenset({'activating', 'weight>90.0%', 'hg38_500bp_up_100bp_down_full_tx_v10_clust.genes_vs_motifs.rankings'})	[('AFF2', 1.9520589044790024), ('THOC1', 1.5537701009229756), ('DNAJC11', 2.7837839082053084), ('HAVCR1P1', 8.158533717841413), ('TMEM30A', 2.9044903887769578), ('KIFC3', 2.15496883116043), ('RHEB', 4.006744887403467)]	583
ETV4	tfdimers__MD00575	0.0868417	3.56703	1.4351e-10	1	gene is annotated for similar motif tfdimers__MD00104 ('M00971_forward_8_M01308_reverse dimer: Ets / SOX4'; q-value = 1.44e-10)	frozenset({'activating', 'weight>90.0%', 'hg38_500bp_up_100bp_down_full_tx_v10_clust.genes_vs_motifs.rankings'})	[('MRPL44', 1.9385660607951056), ('AFF2', 1.9520589044790024), ('BEX3', 1.7161377778803577)]	45
ETV5	taipale_tf_pairs__ERF_DLX3_RSCGGAANNNNYAATTA_CAP_repr	0.0619652	3.47575	1.22288e-06	1	motif similar to taipale_tf_pairs__ETV5_EVX1_RSCGGWAATNNNNATTAN_CAP ('ETV5 [ETS] - EVX1 [Homeo]'; q-value = 1.22e-06) which is directly annotated	frozenset({'activating', 'weight>90.0%', 'hg38_500bp_up_100bp_down_full_tx_v10_clust.genes_vs_motifs.rankings'})	[('WDR90', 6.70130947377958), ('USP7', 2.5608177832405072), ('CCAR1', 10.818335689277724), ('LINC00476', 8.536044383296375), ('RBM28', 7.844398496966819), ('ANKRD11', 3.024813211970267), ('AKIRIN1', 6.378624111697551), ('IST1', 12.24196925000486), ('EP300', 2.797708005621928), ('EPC2', 6.906911649646481), ('GLRX3', 5.468864422033367), ('CENPC', 2.767853779548644), ('FAM196B', 2.365069616195111), …	831
ETV6	jaspar__MA1483.2	0.0560037	3.88928	9.08378e-06	1	motif similar to jaspar__MA0645.1 ('ETV6'; q-value = 9.08e-06) which is directly annotated	frozenset({'activating', 'weight>90.0%', 'hg38_500bp_up_100bp_down_full_tx_v10_clust.genes_vs_motifs.rankings'})	[('HDHD2', 2.6839188527099997), ('SSR2', 7.586862149895021), ('AURKAIP1', 3.0743301969172583), ('ALG10B', 4.648723211369459), ('ERCC5', 2.22306622709616), ('VPS25', 4.21059206758091), ('STXBP5', 4.763333599652406), ('EXOSC4', 3.945929513563694), ('CDC27', 3.877580660440057), ('ING4', 4.734931270130521), ('MTMR9', 1.8727512718322932), ('CEP57L1', 2.1863209060720847), ('SETX', 1.7523290964955227), …	4878
ETV6	metacluster_166.2	0.0524917	3.37222	7.59664e-06	1	motif similar to transfac_pro__M00971 ('V$ETS_Q6: Ets'; q-value = 7.6e-06) which is directly annotated	frozenset({'activating', 'weight>90.0%', 'hg38_500bp_up_100bp_down_full_tx_v10_clust.genes_vs_motifs.rankings'})	[('C17orf62', 1.536228682229532), ('KNOP1', 2.351369928140588), ('SLC25A46', 1.7471795493841995), ('LARP4', 3.107441144201575), ('ZKSCAN1', 10.273784054700672), ('KRIT1', 5.1406776978994415), ('SEC31A', 8.792182494941859), ('PSMA6', 5.685887375339722), ('COX5B', 2.897454596349951), ('UBL5', 7.826952295798244), ('RPF2', 2.7866804565994947), ('TIMMDC1', 5.507224426094353), ('AP1M1', 2.3767904693325…	3704
ETV6	taipale_tf_pairs__ELF2_NATGCGGAAGTR_HT	0.0565758	3.97352	5.15696e-06	1	gene is annotated for similar motif jaspar__MA0645.1 ('ETV6'; q-value = 5.16e-06)	frozenset({'activating', 'weight>90.0%', 'hg38_500bp_up_100bp_down_full_tx_v10_clust.genes_vs_motifs.rankings'})	[('ING4', 4.734931270130521), ('XRCC5', 8.769261137452418), ('CD2BP2', 2.814018991791392), ('MRPS22', 1.639589182619308), ('RPS16', 27.072395489540536), ('HDHD2', 2.6839188527099997), ('RPS19', 19.739943418410324), ('PRPF6', 11.804236789700475), ('MTMR9', 1.8727512718322932), ('RPS7', 20.008366733366195), ('GSPT1', 2.8192491535701425), ('URB1', 3.902738405855632), ('FANCL', 2.5142743118433484), (…	4634
ETV6	jaspar__MA1708.1	0.0503241	3.05308	1.21299e-06	1	motif similar to jaspar__MA0645.1 ('ETV6'; q-value = 1.21e-06) which is directly annotated	frozenset({'activating', 'weight>90.0%', 'hg38_500bp_up_100bp_down_full_tx_v10_clust.genes_vs_motifs.rankings'})	[('VPS25', 4.21059206758091), ('C17orf62', 1.536228682229532), ('CD2BP2', 2.814018991791392), ('ING4', 4.734931270130521), ('MRPS22', 1.639589182619308), ('SSR2', 7.586862149895021), ('TIMM23', 2.3891958341213604), ('MTMR9', 1.8727512718322932), ('EXOSC4', 3.945929513563694), ('ALG10B', 4.648723211369459), ('AURKAIP1', 3.0743301969172583), ('ELAC2', 2.198967553788921), ('GOLGA3', 7.56162283557391…	4989
ETV6	metacluster_138.2	0.056798	4.00623	7.94392e-08	0.83299	motif similar to transfac_pro__M01993 ('V$TEL1_01: TEL1'; q-value = 7.94e-08) which is annotated for orthologous gene ENSMUSG00000030199 in M. musculus (identity = 83%)	frozenset({'activating', 'weight>90.0%', 'hg38_500bp_up_100bp_down_full_tx_v10_clust.genes_vs_motifs.rankings'})	[('VPS25', 4.21059206758091), ('AURKAIP1', 3.0743301969172583), ('ING4', 4.734931270130521), ('CD2BP2', 2.814018991791392), ('MRPS22', 1.639589182619308), ('TAF7', 3.310003728862468), ('TIMM23', 2.3891958341213604), ('MTMR9', 1.8727512718322932), ('C17orf62', 1.536228682229532), ('RPS19', 19.739943418410324), ('RPL37', 17.80613921633544), ('ERCC5', 2.22306622709616), ('ZBTB33', 4.479849518012303)…	4947
ETV6	metacluster_183.4	0.0518044	3.27104	3.1848e-08	0.83299	motif similar to cisbp__M01491 ('Etv6[gene ID: ENSMUSG00000030199 species: Mus musculus TF status: direct TF family: Ets DBDs: Ets]'; q-value = 3.18e-08) which is annotated for orthologous gene ENSMUSG00000030199 in M. musculus (identity = 83%)	frozenset({'activating', 'weight>90.0%', 'hg38_500bp_up_100bp_down_full_tx_v10_clust.genes_vs_motifs.rankings'})	[('ING4', 4.734931270130521), ('C17orf62', 1.536228682229532), ('CD2BP2', 2.814018991791392), ('ZNF226', 4.769967860259304), ('NELFE', 3.917588276503878), ('RPL28', 12.447287337326772), ('RPS19', 19.739943418410324), ('AURKAIP1', 3.0743301969172583), ('MTMR9', 1.8727512718322932), ('TMEM33', 3.818457189917858), ('RPL32', 18.71090595534771), ('NDUFA13', 4.473758437916907), ('GTF2H3', 1.62794562654…	4928
ETV6	metacluster_191.3	0.0565851	3.97488	2.26724e-08	1	motif similar to transfac_pro__M00971 ('V$ETS_Q6: Ets'; q-value = 2.27e-08) which is directly annotated	frozenset({'activating', 'weight>90.0%', 'hg38_500bp_up_100bp_down_full_tx_v10_clust.genes_vs_motifs.rankings'})	[('FANCL', 2.5142743118433484), ('ATXN7L3B', 4.155503719594921), ('DAD1', 3.297323644592137), ('XRCC5', 8.769261137452418), ('IPO11', 5.828980602977926), ('PDS5B', 3.2496942095183203), ('DGUOK', 3.675998142780605), ('PRAME', 7.622470272156678), ('ATAD5', 7.325725457103091), ('UBE3C', 5.599736620568084), ('CCNG2', 3.145415228480973), ('PIK3C3', 2.180059679524413), ('NDUFS6', 5.78712716477097), ('T…	4484
ETV6	metacluster_166.4	0.057086	4.04863	1.18107e-09	0.83299	motif similar to transfac_pro__M01993 ('V$TEL1_01: TEL1'; q-value = 1.18e-09) which is annotated for orthologous gene ENSMUSG00000030199 in M. musculus (identity = 83%)	frozenset({'activating', 'weight>90.0%', 'hg38_500bp_up_100bp_down_full_tx_v10_clust.genes_vs_motifs.rankings'})	[('SMARCAD1', 6.343556120998833), ('ATXN7L3B', 4.155503719594921), ('XRCC5', 8.769261137452418), ('SLC39A10', 3.0564676561885378), ('FANCL', 2.5142743118433484), ('MTIF3', 4.29322693996293), ('RCC2', 8.613319038356803), ('NREP', 8.947880819175362), ('PIK3C3', 2.180059679524413), ('PDS5B', 3.2496942095183203), ('PNPT1', 2.597167391525917), ('CDK1', 16.03600546525948), ('OPA1', 3.979222483611523), …	4990
ETV6	swissregulon__hs__ETV6	0.0507594	3.11718	0	1	gene is directly annotated	frozenset({'activating', 'weight>90.0%', 'hg38_500bp_up_100bp_down_full_tx_v10_clust.genes_vs_motifs.rankings'})	[('TMEM184C', 5.209354422567491), ('ARGLU1', 2.1710950414854246), ('CCNG2', 3.145415228480973), ('ILF3', 8.522266402791645), ('ING4', 4.734931270130521), ('MCM6', 1.6615882290189938), ('PIK3C3', 2.180059679524413), ('ATXN7L3B', 4.155503719594921), ('OARD1', 1.735998006992446), ('RBM4', 6.063973163608172), ('RSU1', 3.851050343421647), ('ZBTB33', 4.479849518012303), ('CEP350', 4.7464652942433805), …	1527
FLI1	jaspar__MA1708.1	0.055714	3.29182	8.91839e-06	1	motif similar to hdpi__FLI1 ('FLI1'; q-value = 8.92e-06) which is directly annotated	frozenset({'activating', 'weight>90.0%', 'hg38_500bp_up_100bp_down_full_tx_v10_clust.genes_vs_motifs.rankings'})	[('ING4', 4.922694985190362), ('ITGB1', 3.1411485908274117), ('RPS19BP1', 1.67773808713748), ('SSR1', 3.3993417536659667), ('AHCTF1', 9.09773306267028), ('GDI2', 5.152752443988318), ('ARPC3', 2.8966045756208176), ('DR1', 9.299177272623856), ('SRBD1', 1.633789031673735), ('MRPL51', 1.7352452944194383), ('CUL1', 9.031163964386195), ('KNTC1', 3.250874461307137), ('EMC4', 1.6244562371095816), ('ARPC2…	2554
FLI1	metacluster_183.4	0.0550547	3.20345	5.04111e-06	1	gene is annotated for similar motif cisbp__M05864 ('ETV3L[gene ID: ENSG00000253831 species: Homo sapiens TF status: inferred TF family: Ets DBDs: Ets]; Erf[gene ID: ENSMUSG00000040857 species: Mus musculus TF status: inferred TF family: Ets DBDs: Ets]; FLI1[gene ID: ENSG00000151702 species: Homo sapiens TF status: direct TF family: Ets DBDs: Ets]'; q-value = 5.04e-06)	frozenset({'activating', 'weight>90.0%', 'hg38_500bp_up_100bp_down_full_tx_v10_clust.genes_vs_motifs.rankings'})	[('ING4', 4.922694985190362), ('DPYSL2', 2.1024726884876945), ('CEP350', 2.762524587807337), ('SERP1', 10.161828570377734), ('ATP5L', 16.159421621293234), ('RNF2', 2.2040496445583577), ('PPP1CB', 4.331918536219904), ('DYNC1I2', 4.433478336491902), ('RPS19BP1', 1.67773808713748), ('EZH2', 1.6485860827158083), ('EIF3H', 2.1396911225887205), ('ARPC3', 2.8966045756208176), ('M6PR', 2.435936977202263)…	2506
FLI1	taipale_tf_pairs__ETV2_RFX5_NACTTCCGGYNNNNGCAACSN_CAP_repr	0.0564238	3.38697	2.21264e-06	1	gene is annotated for similar motif cisbp__M05864 ('ETV3L[gene ID: ENSG00000253831 species: Homo sapiens TF status: inferred TF family: Ets DBDs: Ets]; Erf[gene ID: ENSMUSG00000040857 species: Mus musculus TF status: inferred TF family: Ets DBDs: Ets]; FLI1[gene ID: ENSG00000151702 species: Homo sapiens TF status: direct TF family: Ets DBDs: Ets]'; q-value = 2.21e-06)	frozenset({'activating', 'weight>90.0%', 'hg38_500bp_up_100bp_down_full_tx_v10_clust.genes_vs_motifs.rankings'})	[('ING4', 4.922694985190362), ('ZNF226', 1.817034241556244), ('TMEM33', 9.008577404587705), ('ARPC2', 3.971551925230145), ('EMC4', 1.6244562371095816), ('UBE4A', 13.9194405890864), ('ANKRD17', 2.864411178697938), ('ARPC3', 2.8966045756208176), ('THAP5', 3.982904149569341), ('RNF20', 3.0304510221020804), ('MRPL51', 1.7352452944194383), ('SRSF5', 3.861514399833774), ('TXN2', 2.2686570394545598), ('…	2674
FLI1	metacluster_167.5	0.054411	3.11717	1.03535e-10	1	motif similar to tfdimers__MD00145 ('M00771_forward_11_M01705_forward dimer: Ets / TCF-4'; q-value = 1.04e-10) which is directly annotated	frozenset({'activating', 'weight>90.0%', 'hg38_500bp_up_100bp_down_full_tx_v10_clust.genes_vs_motifs.rankings'})	[('ING4', 4.922694985190362), ('UBE4A', 13.9194405890864), ('ARPC3', 2.8966045756208176), ('SLC25A46', 31.533240919477272), ('SUPT4H1', 3.130778621522913), ('TMEM230', 3.536114062536459), ('FKBP1A', 6.388962067073575), ('ARPC2', 3.971551925230145), ('TIMMDC1', 1.61002876241099), ('SNRPB2', 1.7163467958074052), ('TMEM33', 9.008577404587705), ('ZNF226', 1.817034241556244), ('SRBD1', 1.6337890316737…	3638
FLI1	metacluster_166.4	0.0548322	3.17362	0	1	gene is directly annotated	frozenset({'activating', 'weight>90.0%', 'hg38_500bp_up_100bp_down_full_tx_v10_clust.genes_vs_motifs.rankings'})	[('PDLIM2', 7.495017023293612), ('NCF4', 2.370305518039306), ('ACTB', 2.9375289879338933), ('ANKRD17', 2.864411178697938), ('LILRB2', 4.14135737728652), ('CD53', 1.8684628621655488), ('PANK2', 3.5033202179201943), ('PRKAR1A', 5.491708475818823), ('ZBTB16', 2.53293846740292), ('NHLH2', 5.132833504961091), ('CAB39', 3.81019516878592), ('ITGB1', 3.1411485908274117), ('CASP4', 7.003440056638327), ('E…	3867
FLI1	metacluster_183.2	0.0575438	3.53708	0	1	gene is directly annotated	frozenset({'activating', 'weight>90.0%', 'hg38_500bp_up_100bp_down_full_tx_v10_clust.genes_vs_motifs.rankings'})	[('ZNF226', 1.817034241556244), ('DDX6', 8.151292619219214), ('PDLIM2', 7.495017023293612), ('TMEM33', 9.008577404587705), ('ING4', 4.922694985190362), ('UBE2D3', 1.7025252179931398), ('ITGB1', 3.1411485908274117), ('TCP11L1', 2.375640135244441), ('SETX', 1.7179106603317986), ('CCNI', 1.9106472751164585), ('PANK2', 3.5033202179201943), ('PRKAR1A', 5.491708475818823), ('SUPT4H1', 3.130778621522913…	2843
FLI1	metacluster_35.2	0.0586168	3.68092	0	1	gene is directly annotated	frozenset({'activating', 'weight>90.0%', 'hg38_500bp_up_100bp_down_full_tx_v10_clust.genes_vs_motifs.rankings'})	[('ING4', 4.922694985190362), ('ITGB1', 3.1411485908274117), ('SETX', 1.7179106603317986), ('FKBP1A', 6.388962067073575), ('MRPL51', 1.7352452944194383), ('PRKAR1A', 5.491708475818823), ('ARPC3', 2.8966045756208176), ('GDI2', 5.152752443988318), ('UBE2D3', 1.7025252179931398), ('LRRFIP1', 2.603987963022353), ('TMEM33', 9.008577404587705), ('AP1AR', 3.228935357168171), ('DDX6', 8.151292619219214),…	4393
FLI1	metacluster_35.3	0.0546244	3.14577	0	1	gene is directly annotated	frozenset({'activating', 'weight>90.0%', 'hg38_500bp_up_100bp_down_full_tx_v10_clust.genes_vs_motifs.rankings'})	[('IREB2', 2.259935369797009), ('WDR77', 1.931227850705645), ('MAPK14', 4.99337748649521), ('NCOA4', 1.5644554770988564), ('UBE2D3', 1.7025252179931398), ('NPTN', 4.136855933250127), ('PRAME', 2.107171403201644), ('DDHD2', 3.8137533367262746), ('CD2AP', 5.700373450890116), ('MAP3K7', 1.8542882177989788), ('VDAC3', 2.724658704402991), ('UPF3B', 2.5720166887269), ('CSDE1', 1.5767229135002132), ('PR…	1939
FOSB	metacluster_111.3	0.0554267	3.7723	2.09139e-06	1	gene is annotated for similar motif taipale_cyt_meth__FOSB_NRTGACGTCAYN_eDBD ('FOSB [bZIP]'; q-value = 2.09e-06)	frozenset({'activating', 'weight>90.0%', 'hg38_500bp_up_100bp_down_full_tx_v10_clust.genes_vs_motifs.rankings'})	[('WDR62', 1.7425874771699417), ('ARHGDIA', 1.920925846166134), ('SUGT1', 1.7802072723551694), ('ACTN1', 3.4857390550393976), ('CEP135', 4.917558142417913), ('PPHLN1', 2.045906752768938), ('DPP7', 3.7765019697687663), ('RASSF1', 2.932910163958172), ('GDF9', 1.8987782616244613), ('SGK1', 1.7329230021893556), ('SUZ12P1', 10.39593288822433), ('VOPP1', 1.8023840716341704), ('ARL4A', 4.854626764209541…	1837
FOSB	taipale_tf_pairs__JUN_ATGACGTCAT_HT	0.0517728	3.2297	1.5619e-12	1	gene is annotated for similar motif taipale_cyt_meth__FOSB_NRTGACGTCAYN_eDBD ('FOSB [bZIP]'; q-value = 1.56e-12)	frozenset({'activating', 'weight>90.0%', 'hg38_500bp_up_100bp_down_full_tx_v10_clust.genes_vs_motifs.rankings'})	[('LSM6', 2.176806670111386), ('SEC31A', 1.5623933059745163), ('SGO1', 4.910539790412656), ('TMX4', 5.875010232602724), ('FUT4', 3.0675482807075265), ('NEK1', 4.200272060986089), ('DNAJC9', 1.7864525375498326), ('FBXO9', 1.834927299135756), ('MRPL57', 1.793380036056775), ('WSB1', 2.520332550512597), ('ATP5G3', 1.960782470035069), ('NR3C1', 1.8061306688703185), ('JUND', 2.36941369850396), ('TAF2',…	4932
FOSB	metacluster_180.3	0.0502412	3.00227	2.77163e-14	1	motif similar to taipale_cyt_meth__FOSB_NRTGACGTCAYN_eDBD ('FOSB [bZIP]'; q-value = 2.77e-14) which is directly annotated	frozenset({'activating', 'weight>90.0%', 'hg38_500bp_up_100bp_down_full_tx_v10_clust.genes_vs_motifs.rankings'})	[('PNPT1', 1.7009826642453776), ('FBXO9', 1.834927299135756), ('CLK1', 2.169655799947181), ('SLC25A3', 3.5704476883453773), ('HNRNPU', 1.9456806206006425), ('ATAD5', 1.6059020837192377), ('MRPL57', 1.793380036056775), ('NBN', 2.258692422606601), ('MARCKS', 2.7299623909741637), ('C12orf29', 3.162777695731516), ('ZNF518A', 2.0323663644169234), ('CDC7', 2.0413898101107493), ('SRSF7', 5.7312312946809…	4987
FOSB	metacluster_111.4	0.0562766	3.8985	0	1	gene is directly annotated	frozenset({'activating', 'weight>90.0%', 'hg38_500bp_up_100bp_down_full_tx_v10_clust.genes_vs_motifs.rankings'})	[('IRS2', 6.14085373545476), ('ALKBH5', 1.885404805584613), ('ANXA2', 1.8269203554182385), ('MLLT10', 1.727957200254674), ('CDKN2D', 1.9741091786282283), ('DNAJA1', 3.803001070152117), ('CNIH4', 1.726103258021651), ('OPA3', 7.847252480657506), ('PPARG', 6.802203421765551), ('VIM', 3.0689107146115493), ('BSG', 2.980982312192584), ('WDR17', 2.598353992721945), ('SEL1L3', 2.1929071970917176), ('SYNC…	681
FOSL2	tfdimers__MD00263	0.0624018	3.50572	2.87832e-06	1	motif similar to tfdimers__MD00314 ('M01250_forward_6_M00925_forward dimer: E2F1 / AP-1'; q-value = 2.88e-06) which is directly annotated	frozenset({'activating', 'weight>90.0%', 'hg38_500bp_up_100bp_down_full_tx_v10_clust.genes_vs_motifs.rankings'})	[('IRF5', 2.453901387124492), ('PRPF18', 2.026817401053992), ('FBN2', 4.938006700665259), ('CSNK1G2', 4.217583309302262), ('CLU', 1.7535355568433573), ('FOSL2', 1.0), ('DDIT3', 8.343457927259378), ('MIER1', 1.7115028002379131), ('CDC42EP3', 2.5783733092128083), ('CHST7', 1.685870711123732), ('NFIL3', 6.090062709160296), ('PPP1R15A', 3.3081140079363385), ('TRERF1', 4.257660347954172), ('SGPP2', 5.…	1921
FOXD2	metacluster_130.18	0.0694782	3.74882	0	1	gene is directly annotated	frozenset({'activating', 'weight>90.0%', 'hg38_500bp_up_100bp_down_full_tx_v10_clust.genes_vs_motifs.rankings'})	[('HIVEP1', 2.506794515535849), ('LOC101927851', 2.9701580978086586), ('GRIN2C', 1.691513573783868), ('LRP3', 1.953939258028399), ('TSPAN31', 5.101783308229195), ('SSRP1', 2.568991448083308), ('DTYMK', 2.3664994426388306), ('SNRNP200', 2.759934401824349), ('MAP3K13', 3.1150256470250848), ('CCNK', 6.918784211007804), ('PSMC1', 1.7457801788018334), ('TIMM44', 5.580357279025755), ('RAB34', 1.7652239…	2933
FOXG1	tfdimers__MD00281	0.10864	3.04928	8.41093e-12	1	motif similar to tfdimers__MD00195 ('M01216_forward_5_M01659_forward dimer: FOXO1 / Cdx-2'; q-value = 8.41e-12) which is directly annotated	frozenset({'activating', 'weight>90.0%', 'hg38_500bp_up_100bp_down_full_tx_v10_clust.genes_vs_motifs.rankings'})	[('PIAS3', 2.2366280596650934), ('MX2', 1.9263362993299664), ('LINC01596', 1.556241922573152), ('LINC00623', 1.6249346644253049), ('PTGIR', 6.219330971732233)]	665
FOXG1	tfdimers__MD00110	0.109313	3.07417	0	1	gene is directly annotated	frozenset({'activating', 'weight>90.0%', 'hg38_500bp_up_100bp_down_full_tx_v10_clust.genes_vs_motifs.rankings'})	[('LINC00623', 1.6249346644253049), ('PTGIR', 6.219330971732233), ('PIAS3', 2.2366280596650934), ('LINC01596', 1.556241922573152), ('MX2', 1.9263362993299664), ('FOXG1', 1.0)]	1369
FOXO1	tfdimers__MD00104	0.0864467	4.34069	5.91324e-06	1	gene is annotated for similar motif tfdimers__MD00100 ('M01216_reverse_8_M01131_forward dimer: FOXO1 / SOX10'; q-value = 5.91e-06)	frozenset({'activating', 'weight>90.0%', 'hg38_500bp_up_100bp_down_full_tx_v10_clust.genes_vs_motifs.rankings'})	[('TNIP1', 2.5667162211052785), ('GRTP1', 2.1353487357965566), ('BCL11B', 4.966833677389825), ('ETS1', 2.201100574266317), ('UBE2Q1', 19.82906057333232), ('CACNA2D2', 2.499938981385288), ('SNORA71E', 6.352350012237983), ('ABLIM1', 3.680931982042976), ('ILKAP', 3.03842988561852), ('PCSK1', 1.879577331802149), ('C12orf29', 1.785020826661788), ('BAZ2A', 2.323638580814606), ('COL9A1', 2.7159206471516…	856
FOXO1	tfdimers__MD00398	0.0780786	3.63176	3.07943e-06	1	motif similar to tfdimers__MD00221 ('M01216_forward_6_M01660_reverse dimer: FOXO1 / GABP-alpha'; q-value = 3.08e-06) which is directly annotated	frozenset({'activating', 'weight>90.0%', 'hg38_500bp_up_100bp_down_full_tx_v10_clust.genes_vs_motifs.rankings'})	[('REXO1', 5.749903693683667), ('LDB1', 15.300534509071383), ('DICER1', 2.51039448010086), ('ESRRA', 2.054129459790929), ('UPK3A', 9.263722184030732), ('ETS1', 2.201100574266317), ('ACVR1C', 1.544596170269901), ('TMX4', 10.602913932625675), ('MAF', 6.814276930093326), ('TNFAIP8', 10.496840159993628), ('DUSP1', 1.9665810394789296), ('ZFHX3', 4.240495216092448), ('SCD', 2.8271042783576825), ('PTPRN…	437
FOXO6	metacluster_134.4	0.112818	3.38243	5.98603e-06	1	motif similar to jaspar__MA0849.1 ('FOXO6'; q-value = 5.99e-06) which is directly annotated	frozenset({'activating', 'weight>90.0%', 'hg38_500bp_up_100bp_down_full_tx_v10_clust.genes_vs_motifs.rankings'})	[('ULK4P3', 1.6354973880501011), ('KIAA1841', 5.951990047457748), ('CHRFAM7A', 4.647688584621374)]	305
FOXP2	metacluster_188.4	0.0817913	3.07495	0	1	gene is directly annotated	frozenset({'activating', 'weight>90.0%', 'hg38_500bp_up_100bp_down_full_tx_v10_clust.genes_vs_motifs.rankings'})	[('AK3', 1.947772197795008), ('PDK1', 2.2820890135240903), ('COMMD3-BMI1', 2.822924536813549), ('COMMD3', 11.163558255369551), ('KIAA1217', 1.6405935734549912), ('FOXP2', 1.0), ('TIFA', 5.203436525488114), ('CADPS2', 1.720573596324083), ('LRRN2', 3.135104660964385), ('LIG3', 1.5933671472275044), ('ANKRD36BP2', 4.96808357467239), ('CADM1', 5.77143703480218), ('TSEN15', 2.5234575947249795), ('CFLAR…	1709
GABPA	cisbp__M08198	0.0548673	3.25264	6.91693e-06	1	gene is annotated for similar motif dbtfbs__GABPA_representative_N1 ('GABPA (human, representative N1)'; q-value = 6.92e-06)	frozenset({'activating', 'weight>90.0%', 'hg38_500bp_up_100bp_down_full_tx_v10_clust.genes_vs_motifs.rankings'})	[('MRPL20', 2.2474404466220785), ('DR1', 5.839827859841717), ('ZNF655', 2.476473750467718), ('CHCHD2', 1.917666334441244), ('LEPROTL1', 1.6821015185411352), ('NUP107', 1.667320188721262), ('VPS13B', 1.6475602453240592), ('GPATCH8', 1.9691875075174667), ('TMEM41B', 1.5634291156710958), ('C7orf73', 3.003265078253796), ('EIF2AK1', 1.6329096646794194), ('MYO9B', 1.8366470313547385), ('NEDD8', 4.63163…	2594
GATA1	transfac_pro__M01877	0.0592268	3.04584	6.54774e-08	1	gene is annotated for similar motif transfac_pro__M02004 ('V$GATA1_Q6: GATA-1'; q-value = 6.55e-08)	frozenset({'activating', 'weight>90.0%', 'hg38_500bp_up_100bp_down_full_tx_v10_clust.genes_vs_motifs.rankings'})	[('CHMP6', 3.3598964962390454), ('ABCC4', 19.722240160646912), ('LIMA1', 2.732088691045664), ('PRELID2', 2.748234811309115), ('PDLIM5', 6.601809391694645), ('HAUS5', 1.6513556315372218), ('SMIM10L1', 12.86683847207174), ('EP400', 4.554061862743433), ('CMSS1', 4.29137587652615), ('C2orf88', 3.4284083730431973), ('TP53BP1', 1.6940101543606343), ('TACC1', 5.913169777300023), ('TMBIM1', 3.48405202364…	888
GATA3	tfdimers__MD00245	0.0748052	3.16649	0	1	gene is directly annotated	frozenset({'activating', 'weight>90.0%', 'hg38_500bp_up_100bp_down_full_tx_v10_clust.genes_vs_motifs.rankings'})	[('LEF1', 2.8586303658191863), ('MECOM', 4.6830124700912), ('HOPX', 2.488765793995128), ('LOC101929237', 1.546697641627758), ('ADGRG1', 6.709446012724211), ('BCL2', 2.171099925760808), ('SPOCK2', 14.034875296549922), ('SLFN5', 2.897246858905102), ('ATP2B4', 2.148094736294732), ('GATA3', 1.0), ('BCL11B', 6.240024291515021), ('RORA', 2.2880104545323614), ('TCF7', 6.466075979989126), ('SATB2', 4.516…	2032
GCM1	taipale_tf_pairs__TEAD4_CEBPD_NTTRCGYAANNNNNNNNRGWATGY_CAP_repr	0.0844242	3.08352	2.00249e-07	1	gene is annotated for similar motif taipale_tf_pairs__GCM1_CEBPB_MTRSGGGNNNNNNTTRCGYAAN_CAP ('GCM1 [GCM] - CEBPB [bZIP]'; q-value = 2e-07)	frozenset({'activating', 'weight>90.0%', 'hg38_500bp_up_100bp_down_full_tx_v10_clust.genes_vs_motifs.rankings'})	[('CAPZA2', 2.47093352181367), ('MIR6819', 1.5762634724492526), ('LOC101928519', 2.07473618717832), ('CST4', 4.933913878952335), ('POLR3D', 3.140793819357504), ('C2orf80', 3.4670762075461643), ('PPP1R27', 4.690790562169493)]	1623
GCM1	taipale_tf_pairs__GCM1_ELF1_GTGCGGGCGGAAGTN_CAP_repr	0.0889923	3.31248	0	1	gene is directly annotated	frozenset({'activating', 'weight>90.0%', 'hg38_500bp_up_100bp_down_full_tx_v10_clust.genes_vs_motifs.rankings'})	[('FPR1', 4.23519971110172), ('SFXN4', 1.5550734188054836), ('TC2N', 10.045099996395177), ('CST4', 4.933913878952335)]	542
GCM1	taipale_tf_pairs__GCM1_ONECUT2_RTGCGGGNNNTCGATR_CAP	0.085524	3.13864	0	1	gene is directly annotated	frozenset({'activating', 'weight>90.0%', 'hg38_500bp_up_100bp_down_full_tx_v10_clust.genes_vs_motifs.rankings'})	[('CAPZA2', 2.47093352181367), ('PER2', 4.281805079368784), ('FAM157B', 2.1153911562554963)]	258
GFI1B	tfdimers__MD00551	0.0725899	3.72135	9.83434e-06	1	motif similar to tfdimers__MD00265 ('M00087_forward_5_M01067_forward dimer: Ik-2 / Gfi1'; q-value = 9.83e-06) which is directly annotated	frozenset({'activating', 'weight>90.0%', 'hg38_500bp_up_100bp_down_full_tx_v10_clust.genes_vs_motifs.rankings'})	[('MTA1', 2.182062791707361), ('HOPX', 19.606843585941903), ('NKAIN4', 2.2947501276449387), ('GATA2', 2.222075239281436), ('CYP27C1', 3.613677154988305), ('TAGLN2', 3.2536094433785325), ('CCND2', 10.63965807479658), ('TPM4', 2.883675980114928), ('MLC1', 1.6149339842526929), ('LINC00612', 2.56945191091366), ('MEST', 2.023179278597805), ('EMP1', 2.242163975917058)]	892
HDX	tfdimers__MD00186	0.0728821	3.60891	9.9589e-08	1	motif similar to tfdimers__MD00488 ('M01333_forward_11_M01266_forward dimer: Hdx / ELF1'; q-value = 9.96e-08) which is directly annotated	frozenset({'activating', 'weight>90.0%', 'hg38_500bp_up_100bp_down_full_tx_v10_clust.genes_vs_motifs.rankings'})	[('COMMD3-BMI1', 2.4106797600254266), ('COMMD3', 5.815219190457406), ('KCNA3', 5.984989357219424), ('NAA50', 1.9370653064040677), ('JMY', 2.514868361476602), ('PECAM1', 1.950228032153685), ('LOC101928433', 2.4123905966780903)]	250
HES5	metacluster_57.2	0.0755068	3.11753	4.66782e-09	0.055874	motif similar to nitta__cwo_TCTGAG40NCAG_KK_NKCACGTGMN_m1_c4 ('cwo (fly)'; q-value = 4.67e-09) which is annotated for orthologous gene FBgn0259938 in D. melanogaster (identity = 5%)	frozenset({'activating', 'weight>90.0%', 'hg38_500bp_up_100bp_down_full_tx_v10_clust.genes_vs_motifs.rankings'})	[('CBLB', 4.748767903613205), ('CCDC12', 1.7379180738898672), ('ITSN1', 1.816079842856078), ('JARID2', 14.35424911561559), ('JDP2', 7.057424665761352), ('TRAF3IP2-AS1', 3.5657034515200965), ('ZNF318', 29.50075120316532), ('PRKD2', 4.173575099180806), ('ACP5', 1.640170045069374), ('VIPR2', 1.6201381208682537), ('HNRNPUL1', 4.877564861231615), ('ZNF639', 23.155163629092996), ('GRPEL1', 3.3434346314…	843
HES5	metacluster_57.3	0.0762398	3.16949	0	0.23494	gene is orthologous to FBgn0259938 in D. melanogaster (identity = 23%) which is directly annotated for motif	frozenset({'activating', 'weight>90.0%', 'hg38_500bp_up_100bp_down_full_tx_v10_clust.genes_vs_motifs.rankings'})	[('RABL2A', 1.5653922995663112), ('JDP2', 7.057424665761352), ('RBMS2', 2.484733678459785), ('MDM2', 5.40697682270243), ('SEC13', 19.928189039348727), ('UBE2H', 3.6309258859691216), ('JARID2', 14.35424911561559), ('CCDC12', 1.7379180738898672), ('RNASE4', 1.7616121634355049), ('MAP2K2', 1.85266868642566), ('NLRP3', 30.718371198781117), ('P2RY12', 4.263897945569839), ('DGKH', 3.3284889600442504), …	1849
HES7	taipale_tf_pairs__ETV2_CLOCK_NNCACGTGNNNNNCCGGAWRY_CAP	0.0631114	3.00599	1.68081e-12	1	gene is annotated for similar motif taipale_tf_pairs__ERF_HES7_NNCACGTGNNNNNCCGGAANN_CAP_repr ('ERF [ETS] - HES7 [bHLH]'; q-value = 1.68e-12)	frozenset({'activating', 'weight>90.0%', 'hg38_500bp_up_100bp_down_full_tx_v10_clust.genes_vs_motifs.rankings'})	[('PAICS', 4.240977371553435), ('LPCAT3', 15.3262880702104), ('SHQ1', 6.841933823333668), ('ZBTB9', 5.053483317922432), ('SNRPG', 3.7291342276335553), ('SF1', 1.659703447609036), ('RPTOR', 21.45483491519001), ('MUTYH', 5.956194186281625), ('SLC43A1', 5.9301268351216025), ('GALNT14', 2.7076180386803173), ('FAM13A', 4.981714160291718), ('IPO4', 12.18425613610848), ('LIN9', 5.374284968279512), ('OXS…	1116
HNF1B	tfdimers__MD00148	0.131111	3.86041	1.66186e-12	1	gene is annotated for similar motif tfdimers__MD00345 ('M00986_reverse_7_M00646_forward dimer: Churchill / LF-A1'; q-value = 1.66e-12)	frozenset({'activating', 'weight>90.0%', 'hg38_500bp_up_100bp_down_full_tx_v10_clust.genes_vs_motifs.rankings'})	[('CLCNKB', 7.08998622599553), ('YIF1B', 4.208788080850808), ('PNPT1', 2.04869192745858), ('COQ9', 3.411174512676244)]	855
HNF4A	tfdimers__MD00308	0.106558	3.30717	5.92191e-07	1	motif similar to tfdimers__MD00155 ('M00967_forward_5_M01297_forward dimer: HNF4, COUP / HOXA13'; q-value = 5.92e-07) which is directly annotated	frozenset({'activating', 'weight>90.0%', 'hg38_500bp_up_100bp_down_full_tx_v10_clust.genes_vs_motifs.rankings'})	[('GRSF1', 2.851712706993613), ('FAM168B', 2.0110513497427704), ('YTHDF1', 1.5905487422678417), ('BCL6', 3.0890205105648287), ('TBXAS1', 4.823278107243806), ('MRPL18', 4.673717587350156), ('MIR4435-2HG', 5.189975306466743), ('BAZ1A', 3.2479962062489998)]	896
HOXA1	taipale_tf_pairs__HOXB2_ELK3_RSCGGAAGTMRTTA_CAP	0.0575152	3.00097	2.20221e-09	1	gene is annotated for similar motif taipale_tf_pairs__ELK1_HOXA1_RCCGGAAGTAATTA_HT ('ELK1 [ETS] - HOXA1 [Homeo]'; q-value = 2.2e-09)	frozenset({'activating', 'weight>90.0%', 'hg38_500bp_up_100bp_down_full_tx_v10_clust.genes_vs_motifs.rankings'})	[('CCDC7', 8.556244654687076), ('MON2', 4.618626704697705), ('SEC24D', 1.6341655834247175), ('LOC105371814', 1.6356641152612044), ('WSB2', 1.7895711368966594), ('CHMP4B', 1.7749044110252492), ('PSMA1', 1.7843171555342223), ('TOP3B', 1.9139198887828088), ('ZC3H18', 4.438086648041469), ('CBR1', 3.503651717374466), ('SPOPL', 3.2474416793867915), ('ZSWIM6', 2.4736009098404312), ('NRDC', 1.81379578310…	2554
HOXB2	metacluster_183.4	0.0548467	3.16046	8.85062e-06	1	motif similar to taipale_tf_pairs__HOXB2_ELF1_TAATKRNNNNNGGAAGTN_CAP ('HOXB2 [Homeo] - ELF1 [Ets]'; q-value = 8.85e-06) which is directly annotated	frozenset({'activating', 'weight>90.0%', 'hg38_500bp_up_100bp_down_full_tx_v10_clust.genes_vs_motifs.rankings'})	[('ARPC3', 2.772536852362501), ('POLQ', 3.2821633765601006), ('EPB41L2', 3.0468209157029573), ('GRIPAP1', 3.424236709115016), ('KNTC1', 1.649432559757255), ('FAM200B', 3.526826419625737), ('ETFA', 5.0376403811858905), ('DPM1', 1.7064012694182986), ('POLD3', 1.9414128735706748), ('CHCHD5', 1.76072562575178), ('LTV1', 9.933357326907332), ('SRSF5', 2.671448036114378), ('PUF60', 2.174100989651669), (…	1251
HOXB2	transfac_pro__M01660	0.0713278	5.17129	3.77457e-06	1	gene is annotated for similar motif taipale_tf_pairs__HOXB2_ELF1_NNYMATTANNNNNNNGGAAGNN_CAP_repr ('HOXB2 [Homeo] - ELF1 [Ets]'; q-value = 3.77e-06)	frozenset({'activating', 'weight>90.0%', 'hg38_500bp_up_100bp_down_full_tx_v10_clust.genes_vs_motifs.rankings'})	[('SRRM2', 2.026215792868202), ('CRADD', 2.5407228648158044), ('CD33', 4.835738774849711), ('CLIC1', 2.972165458788433), ('RNASE6', 4.877544067672739), ('MRPL24', 1.6907159471719846), ('EPB41L2', 3.0468209157029573), ('MYL12A', 6.550651250544993), ('SPG21', 2.2097820091856137), ('VGLL4', 2.97190319488703), ('LMO2', 4.410498189224255), ('AP4S1', 11.53853380067231), ('TAGLN2', 3.154891102531976), (…	1931
HOXB2	jaspar__MA1935.1	0.0686591	4.84568	2.02627e-06	1	motif similar to taipale_tf_pairs__HOXB2_ELK3_TAATGNNNNNCGGAAGTN_CAP ('HOXB2 [Homeo] - ELK3 [ETS]'; q-value = 2.03e-06) which is directly annotated	frozenset({'activating', 'weight>90.0%', 'hg38_500bp_up_100bp_down_full_tx_v10_clust.genes_vs_motifs.rankings'})	[('SRRM2', 2.026215792868202), ('MRPL24', 1.6907159471719846), ('SVIL', 8.356180200388538), ('LY96', 1.576570596120609), ('MYL12A', 6.550651250544993), ('CHCHD5', 1.76072562575178), ('HNRNPUL1', 1.6127059550179033), ('AP4S1', 11.53853380067231), ('CRADD', 2.5407228648158044), ('RNASE6', 4.877544067672739), ('ALOX5AP', 2.1497920921544638), ('CLIC1', 2.972165458788433), ('FBXO34', 16.48703254096722…	2298
HOXB2	metacluster_167.5	0.0540906	3.06822	1.70127e-06	1	gene is annotated for similar motif taipale_tf_pairs__HOXB2_ELF1_NYMATTANNNNNNNNGGAAGNN_CAP_repr ('HOXB2 [Homeo] - ELF1 [Ets]'; q-value = 1.7e-06)	frozenset({'activating', 'weight>90.0%', 'hg38_500bp_up_100bp_down_full_tx_v10_clust.genes_vs_motifs.rankings'})	[('MRPL24', 1.6907159471719846), ('CRADD', 2.5407228648158044), ('HNRNPUL1', 1.6127059550179033), ('SRRM2', 2.026215792868202), ('KIF2C', 1.5836454740411503), ('RNASE6', 4.877544067672739), ('ARF1', 3.854698560635741), ('AP4S1', 11.53853380067231), ('RAC2', 3.14590343861192), ('CD74', 6.990539487431486), ('SNX3', 1.8974409280480329), ('TNFAIP8', 1.5943896285872574), ('FAM186A', 2.4440794996432493…	3910
HOXB2	metacluster_35.2	0.0561233	3.31622	3.78278e-08	1	motif similar to taipale_tf_pairs__HOXB2_ELF1_NNYMATTANNNNNNNGGAAGNN_CAP_repr ('HOXB2 [Homeo] - ELF1 [Ets]'; q-value = 3.78e-08) which is directly annotated	frozenset({'activating', 'weight>90.0%', 'hg38_500bp_up_100bp_down_full_tx_v10_clust.genes_vs_motifs.rankings'})	[('MRPL24', 1.6907159471719846), ('HNRNPUL1', 1.6127059550179033), ('BCAP31', 1.839416135335627), ('SRRM2', 2.026215792868202), ('CD36', 8.591482232195329), ('CRADD', 2.5407228648158044), ('ARF1', 3.854698560635741), ('TNFAIP8', 1.5943896285872574), ('WDR83OS', 2.5847831011930413), ('PRKCD', 2.4878796027520846), ('KNTC1', 1.649432559757255), ('BET1L', 1.7463249274997152), ('HOXB4', 3.667078725670…	3230
HOXB2	metacluster_183.3	0.0674277	4.69544	2.91354e-09	1	gene is annotated for similar motif taipale_tf_pairs__HOXB2_ELF1_TAATKRNNNNNGGAAGTN_CAP ('HOXB2 [Homeo] - ELF1 [Ets]'; q-value = 2.91e-09)	frozenset({'activating', 'weight>90.0%', 'hg38_500bp_up_100bp_down_full_tx_v10_clust.genes_vs_motifs.rankings'})	[('SRRM2', 2.026215792868202), ('MRPL24', 1.6907159471719846), ('WDR83OS', 2.5847831011930413), ('CRADD', 2.5407228648158044), ('CTSC', 2.7799825057916974), ('LY96', 1.576570596120609), ('CHCHD5', 1.76072562575178), ('XPNPEP1', 2.513830227245811), ('AP4S1', 11.53853380067231), ('MYL12A', 6.550651250544993), ('FBXO34', 16.48703254096722), ('BLNK', 2.6068944955930275), ('MPG', 1.6373389375240628), …	4555
HOXB2	metacluster_35.3	0.0570559	3.43001	7.43618e-11	1	motif similar to taipale_tf_pairs__HOXB2_ELF1_NYMATTANNNNNNNNGGAAGNN_CAP_repr ('HOXB2 [Homeo] - ELF1 [Ets]'; q-value = 7.44e-11) which is directly annotated	frozenset({'activating', 'weight>90.0%', 'hg38_500bp_up_100bp_down_full_tx_v10_clust.genes_vs_motifs.rankings'})	[('SRRM2', 2.026215792868202), ('HNRNPUL1', 1.6127059550179033), ('MRPL24', 1.6907159471719846), ('CRADD', 2.5407228648158044), ('RNASE6', 4.877544067672739), ('MYL12A', 6.550651250544993), ('WDR83OS', 2.5847831011930413), ('FBXO34', 16.48703254096722), ('KIF2C', 1.5836454740411503), ('TNFAIP8', 1.5943896285872574), ('SYK', 1.6296640075355877), ('CLEC11A', 1.577152387645269), ('STON2', 4.59829104…	3687
HOXB2	metacluster_183.2	0.072892	5.36213	2.09506e-11	1	motif similar to taipale_tf_pairs__HOXB2_ELF1_NNYMATTANNNNNNNGGAAGNN_CAP_repr ('HOXB2 [Homeo] - ELF1 [Ets]'; q-value = 2.1e-11) which is directly annotated	frozenset({'activating', 'weight>90.0%', 'hg38_500bp_up_100bp_down_full_tx_v10_clust.genes_vs_motifs.rankings'})	[('MRPL24', 1.6907159471719846), ('SRRM2', 2.026215792868202), ('HNRNPUL1', 1.6127059550179033), ('MYL12A', 6.550651250544993), ('BLNK', 2.6068944955930275), ('CRADD', 2.5407228648158044), ('FAM186A', 2.4440794996432493), ('WDR83OS', 2.5847831011930413), ('KIF2C', 1.5836454740411503), ('PRKCD', 2.4878796027520846), ('TNFAIP8', 1.5943896285872574), ('TAGLN2', 3.154891102531976), ('CTSC', 2.7799825…	2193
HSF1	metacluster_196.7	0.0698643	3.35067	1.19552e-06	1	gene is annotated for similar motif cisbp__M07977 ('HSF1[gene ID: ENSG00000185122 species: Homo sapiens TF status: direct TF family: HSF DBDs: HSF_DNA-bind]; Hsf3[gene ID: ENSMUSG00000045802 species: Mus musculus TF status: inferred TF family: HSF DBDs: HSF_DNA-bind]; Hsf4[gene ID: ENSMUSG00000033249 species: Mus musculus TF status: inferred TF family: HSF DBDs: HSF_DNA-bind]'; q-value = 1.2e-06)	frozenset({'activating', 'weight>90.0%', 'hg38_500bp_up_100bp_down_full_tx_v10_clust.genes_vs_motifs.rankings'})	[('HACD1', 1.986488844712028), ('UBB', 2.792577355407849), ('ZNF428', 1.5773727596698153), ('RAB6A', 2.0509440937315406), ('ALDH1A2', 5.680353635993269), ('MAT2B', 2.186925557094658), ('VANGL1', 1.9113495870529609), ('SPSB3', 2.337361821367071), ('IMMT', 1.6644119385148075), ('UNC5C', 2.6973901212623748), ('CDT1', 2.4332525467610377), ('MIR4757', 1.92744686510899), ('RPS5', 2.124302702577074), ('…	1622
HSF1	transfac_pro__M04761	0.0688872	3.26813	0	1	gene is directly annotated	frozenset({'activating', 'weight>90.0%', 'hg38_500bp_up_100bp_down_full_tx_v10_clust.genes_vs_motifs.rankings'})	[('UBB', 2.792577355407849), ('ZFAS1', 1.7446312915645448), ('PHF19', 1.8944513921367143), ('DCTN1', 1.7010711077836358), ('UNC5C', 2.6973901212623748), ('MIR4757', 1.92744686510899), ('RAB6A', 2.0509440937315406), ('ZNF720', 2.4075091103609125), ('ZNF428', 1.5773727596698153), ('IARS', 4.456996338620818), ('ALDH1A2', 5.680353635993269), ('RPS5', 2.124302702577074), ('GART', 2.0970833403121207), …	1084
IRF1	tfdimers__MD00398	0.0486948	3.39132	5.99126e-06	1	motif similar to tfdimers__MD00026 ('M00773_forward_9_M00747_forward dimer: MYB / IRF-1'; q-value = 5.99e-06) which is directly annotated	frozenset({'activating', 'weight>90.0%', 'hg38_500bp_up_100bp_down_full_tx_v10_clust.genes_vs_motifs.rankings'})	[('CLASP2', 1.7037893515858291), ('EIF1', 11.782293174205178), ('GLYR1', 2.166249801302835), ('EFR3A', 1.5363527748169814), ('SEPT2', 4.053841193036441), ('PRRC2C', 2.1776252840239807), ('GUK1', 3.047561692021231), ('DNAJA2', 3.4882196822087543), ('GAK', 7.060745141055794), ('TRAPPC6A', 1.9639708639412727), ('CDC42SE1', 5.786181322665174), ('YWHAZ', 2.853206305891739), ('NEAT1', 6.924107739773676…	3860
IRF1	metacluster_167.7	0.0466502	3.02884	3.56332e-06	1	gene is annotated for similar motif homer__GAAAGTGAAAGT_IRF1 ('IRF1(IRF)/PBMC-IRF1-ChIP-Seq(GSE43036)/Homer'; q-value = 3.56e-06)	frozenset({'activating', 'weight>90.0%', 'hg38_500bp_up_100bp_down_full_tx_v10_clust.genes_vs_motifs.rankings'})	[('GPSM3', 5.506584898439169), ('LAIR1', 2.1308557817773246), ('CHD2', 2.416638780929495), ('TRAM2', 6.126616391133728), ('UBE2D3', 4.860404503754689), ('GMFG', 1.521729339954896), ('SEPT9', 5.495310539361296), ('SAMSN1', 2.664082606445622), ('PPP1CA', 1.6021565920820493), ('CFLAR', 1.6232007070126275), ('ARHGAP30', 2.913977783943202), ('ARPC2', 4.256279843245241), ('GZMA', 1.6009189166754685), (…	1512
[truncated: 3,030 more rows]

## Sheet: Supp_Table1_TF
pair	Inactive_cell	Inactive_variable	Inactive_value	Active_cell	Active_variable	Active_value	.y.	group1	group2	p	p.adj	p.format	p.signif	method	C1	C2	gene	FC	logFC	CellType
B_ALX4	B	ALX4	0.0477156	B	ALX4	0.0454516	value	B_Inactive	B_Active	0.401896	1	0.4019	ns	Wilcoxon	B	B	ALX4	0.952552	-0.0701305	immune cell
[truncated: 4,520 more rows]

## Sheet: Supp_Table2_Network
	Degree.Inactive	Degree.Active	DELTA	Ranking
CKS1B	5	52	-47	1
[truncated: 372 more rows]

## Sheet: Supp_Table3_CCPgene
gene	HR	z	pvalue	lower	upper
[truncated: 166 more rows]

[truncated: 9 more sheets: Supp_Table4_TCGACluster, Supp_Table5_ModelGene, Supp_Table6_ModelAccuracy, Supp_Table7_GSE106291Cluster, Supp_Table7_GSE146173Cluster, Supp_Table8_TCGADrug, Supp_Table8_GSE106291Drug, Supp_Table8_GSE146173Drug, Supp_Table9_DrugToCellLineData]
